# Supplementary material for: Transcriptomic Profiling in Aged Mice Reveals an Association Between Sevoflurane Anesthesia and Neurocognitive Dysfunction
Source: Cell Mol Neurobiol. 2026 Jan 30;46:39. doi: 10.1007/s10571-026-01677-y (PMC12906444; doi:10.1007/s10571-026-01677-y)
Supplement: Supplementary file 1 — Supplementary Material 1 [file 10571_2026_1677_MOESM1_ESM.csv]

KEGG_A_class	KEGG_B_class	Pathway	B-vs-A (65)	All (9148)	Pvalue	Qvalue	Pathway ID	Genes	K_IDs
Metabolism	Amino acid metabolism	Cysteine and methionine metabolism	5	54	3.745631e-05	0.006067922	ko00270	ENSMUSG00000074768(Bhmt);ENSMUSG00000029597(Sds);ENSMUSG00000039720(Got1l1);ENSMUSG00000002769(Gnmt);ENSMUSG00000074141(Il4i1)	K00544+K17989+K14454+K00552+K03334
Metabolism	Amino acid metabolism	Phenylalanine, tyrosine and tryptophan biosynthesis	2	8	0.001354153	0.109686393	ko00400	ENSMUSG00000039720(Got1l1);ENSMUSG00000074141(Il4i1)	K14454+K03334
Metabolism	Amino acid metabolism	Glycine, serine and threonine metabolism	3	41	0.003010451	0.141345891	ko00260	ENSMUSG00000074768(Bhmt);ENSMUSG00000029597(Sds);ENSMUSG00000002769(Gnmt)	K00544+K17989+K00552
Human Diseases	Immune disease	Systemic lupus erythematosus	5	144	0.003490022	0.141345891	ko05322	ENSMUSG00000073421(H2-Ab1);ENSMUSG00000036594(H2-Aa);ENSMUSG00000091405(H4c14);ENSMUSG00000060981(H4c8);ENSMUSG00000024164(C3)	K06752+K06752+K11254+K11254+K03990
Environmental Information Processing	Signaling molecules and interaction	Viral protein interaction with cytokine and cytokine receptor	4	94	0.004387444	0.142153186	ko04061	ENSMUSG00000025804(Ccr1);ENSMUSG00000049103(Ccr2);ENSMUSG00000094065(Ccl21d);ENSMUSG00000035352(Ccl12)	K04176+K04177+K16062+K14624
Cellular Processes	Transport and catabolism	Phagosome	5	171	0.007200413	0.186107301	ko04145	ENSMUSG00000073421(H2-Ab1);ENSMUSG00000036594(H2-Aa);ENSMUSG00000038195(Rilp);ENSMUSG00000065987(Cd209b);ENSMUSG00000024164(C3)	K06752+K06752+K13883+K06563+K03990
Metabolism	Amino acid metabolism	Phenylalanine metabolism	2	20	0.00869789	0.186107301	ko00360	ENSMUSG00000039720(Got1l1);ENSMUSG00000074141(Il4i1)	K14454+K03334
Human Diseases	Immune disease	Inflammatory bowel disease	3	61	0.009190484	0.186107301	ko05321	ENSMUSG00000073421(H2-Ab1);ENSMUSG00000036594(H2-Aa);ENSMUSG00000028150(Rorc)	K06752+K06752+K08534
Human Diseases	Immune disease	Asthma	2	24	0.01240658	0.206456503	ko05310	ENSMUSG00000073421(H2-Ab1);ENSMUSG00000036594(H2-Aa)	K06752+K06752
Human Diseases	Infectious disease: parasitic	Leishmaniasis	3	69	0.01285348	0.206456503	ko05140	ENSMUSG00000073421(H2-Ab1);ENSMUSG00000036594(H2-Aa);ENSMUSG00000024164(C3)	K06752+K06752+K03990
Organismal Systems	Digestive system	Vitamin digestion and absorption	2	26	0.01447684	0.206456503	ko04977	ENSMUSG00000032083(Apoa1);ENSMUSG00000020609(Apob)	K08757+K14462
Metabolism	Glycan biosynthesis and metabolism	Glycosphingolipid biosynthesis - lacto and neolacto series	2	27	0.01556405	0.206456503	ko00601	ENSMUSG00000036587(Fut7);ENSMUSG00000029431(B3gnt4)	K07635+K07971
Environmental Information Processing	Signaling molecules and interaction	Cytokine-cytokine receptor interaction	6	294	0.0176777	0.206456503	ko04060	ENSMUSG00000023279(Bmp15);ENSMUSG00000063727(Tnfrsf11b);ENSMUSG00000025804(Ccr1);ENSMUSG00000049103(Ccr2);ENSMUSG00000094065(Ccl21d);ENSMUSG00000035352(Ccl12)	K05498+K05148+K04176+K04177+K16062+K14624
Metabolism	Global and overview maps	Biosynthesis of amino acids	3	78	0.01784192	0.206456503	ko01230	ENSMUSG00000028307(Aldob);ENSMUSG00000029597(Sds);ENSMUSG00000039720(Got1l1)	K01623+K17989+K14454
Organismal Systems	Immune system	Antigen processing and presentation	3	81	0.01971248	0.212894784	ko04612	ENSMUSG00000073421(H2-Ab1);ENSMUSG00000036594(H2-Aa);ENSMUSG00000031838(Ifi30)	K06752+K06752+K08059
Human Diseases	Immune disease	Rheumatoid arthritis	3	86	0.02306268	0.233509635	ko05323	ENSMUSG00000073421(H2-Ab1);ENSMUSG00000036594(H2-Aa);ENSMUSG00000035352(Ccl12)	K06752+K06752+K14624
Metabolism	Amino acid metabolism	Valine, leucine and isoleucine biosynthesis	1	4	0.02812459	0.252059121	ko00290	ENSMUSG00000029597(Sds)	K17989
Organismal Systems	Immune system	Complement and coagulation cascades	3	93	0.02824206	0.252059121	ko04610	ENSMUSG00000021675(F2rl2);ENSMUSG00000024164(C3);ENSMUSG00000026405(C4bp)	K04235+K03990+K04002
Metabolism	Amino acid metabolism	Alanine, aspartate and glutamate metabolism	2	38	0.02965629	0.252059121	ko00250	ENSMUSG00000039720(Got1l1);ENSMUSG00000074141(Il4i1)	K14454+K03334
Metabolism	Amino acid metabolism	Tyrosine metabolism	2	39	0.03111841	0.252059121	ko00350	ENSMUSG00000039720(Got1l1);ENSMUSG00000074141(Il4i1)	K14454+K03334
Organismal Systems	Immune system	Intestinal immune network for IgA production	2	42	0.03567152	0.257280638	ko04672	ENSMUSG00000073421(H2-Ab1);ENSMUSG00000036594(H2-Aa)	K06752+K06752
Organismal Systems	Digestive system	Fat digestion and absorption	2	42	0.03567152	0.257280638	ko04975	ENSMUSG00000032083(Apoa1);ENSMUSG00000020609(Apob)	K08757+K14462
Organismal Systems	Immune system	Th17 cell differentiation	3	104	0.0375273	0.257280638	ko04659	ENSMUSG00000073421(H2-Ab1);ENSMUSG00000036594(H2-Aa);ENSMUSG00000028150(Rorc)	K06752+K06752+K08534
Human Diseases	Infectious disease: bacterial	Tuberculosis	4	179	0.03811565	0.257280638	ko05152	ENSMUSG00000073421(H2-Ab1);ENSMUSG00000036594(H2-Aa);ENSMUSG00000065987(Cd209b);ENSMUSG00000024164(C3)	K06752+K06752+K06563+K03990
Organismal Systems	Immune system	Chemokine signaling pathway	4	191	0.0465264	0.284377331	ko04062	ENSMUSG00000025804(Ccr1);ENSMUSG00000049103(Ccr2);ENSMUSG00000094065(Ccl21d);ENSMUSG00000035352(Ccl12)	K04176+K04177+K16062+K14624
Organismal Systems	Digestive system	Cholesterol metabolism	2	50	0.04895746	0.284377331	ko04979	ENSMUSG00000032083(Apoa1);ENSMUSG00000020609(Apob)	K08757+K14462
Metabolism	Amino acid metabolism	Tryptophan metabolism	2	51	0.05072748	0.284377331	ko00380	ENSMUSG00000039783(Kmo);ENSMUSG00000074141(Il4i1)	K00486+K03334
Metabolism	Global and overview maps	Carbon metabolism	3	120	0.05347497	0.284377331	ko01200	ENSMUSG00000028307(Aldob);ENSMUSG00000029597(Sds);ENSMUSG00000039720(Got1l1)	K01623+K17989+K14454
Human Diseases	Infectious disease: bacterial	Staphylococcus aureus infection	3	120	0.05347497	0.284377331	ko05150	ENSMUSG00000073421(H2-Ab1);ENSMUSG00000036594(H2-Aa);ENSMUSG00000024164(C3)	K06752+K06752+K03990
Metabolism	Amino acid metabolism	Arginine and proline metabolism	2	54	0.0561733	0.284377331	ko00330	ENSMUSG00000040706(Agmat);ENSMUSG00000039720(Got1l1)	K27001+K14454
Human Diseases	Immune disease	Allograft rejection	2	54	0.0561733	0.284377331	ko05330	ENSMUSG00000073421(H2-Ab1);ENSMUSG00000036594(H2-Aa)	K06752+K06752
Human Diseases	Immune disease	Graft-versus-host disease	2	54	0.0561733	0.284377331	ko05332	ENSMUSG00000073421(H2-Ab1);ENSMUSG00000036594(H2-Aa)	K06752+K06752
Organismal Systems	Nervous system	Long-term depression	2	60	0.06764051	0.313298415	ko04730	ENSMUSG00000098488(Pla2g4b);ENSMUSG00000029334(Prkg2)	K16342+K19477
Genetic Information Processing	Information processing in viruses	Virion - Human immunodeficiency virus	1	10	0.06885721	0.313298415	ko03260	ENSMUSG00000065987(Cd209b)	K06563
Genetic Information Processing	Information processing in viruses	Virion - Flavivirus	1	10	0.06885721	0.313298415	ko03264	ENSMUSG00000065987(Cd209b)	K06563
Human Diseases	Endocrine and metabolic disease	Type I diabetes mellitus	2	61	0.06962187	0.313298415	ko04940	ENSMUSG00000073421(H2-Ab1);ENSMUSG00000036594(H2-Aa)	K06752+K06752
Organismal Systems	Endocrine system	Ovarian steroidogenesis	2	64	0.07567884	0.331350597	ko04913	ENSMUSG00000023279(Bmp15);ENSMUSG00000098488(Pla2g4b)	K05498+K16342
Human Diseases	Immune disease	Autoimmune thyroid disease	2	70	0.08826916	0.376305366	ko05320	ENSMUSG00000073421(H2-Ab1);ENSMUSG00000036594(H2-Aa)	K06752+K06752
Metabolism	Metabolism of other amino acids	Glutathione metabolism	2	72	0.09259709	0.384634066	ko00480	ENSMUSG00000021760(Gpx8);ENSMUSG00000033318(Gstt2)	K00432+K00799
Organismal Systems	Endocrine system	Thyroid hormone synthesis	2	74	0.09698623	0.390605358	ko04918	ENSMUSG00000021760(Gpx8);ENSMUSG00000033222(Ttf2)	K00432+K15173
Metabolism	Xenobiotics biodegradation and metabolism	Metabolism of xenobiotics by cytochrome P450	2	75	0.09920296	0.390605358	ko00980	ENSMUSG00000033318(Gstt2);ENSMUSG00000025150(Cbr2)	K00799+K00081
Metabolism	Global and overview maps	Metabolic pathways	16	1624	0.101594	0.390605358	ko01100	ENSMUSG00000064356(mt-Atp8);ENSMUSG00000022615(Tymp);ENSMUSG00000098488(Pla2g4b);ENSMUSG00000021760(Gpx8);ENSMUSG00000074768(Bhmt);ENSMUSG00000033318(Gstt2);ENSMUSG00000025150(Cbr2);ENSMUSG00000028307(Aldob);ENSMUSG00000029597(Sds);ENSMUSG00000040706(Agmat);ENSMUSG00000039720(Got1l1);ENSMUSG00000039783(Kmo);ENSMUSG00000036587(Fut7);ENSMUSG00000002769(Gnmt);ENSMUSG00000074141(Il4i1);ENSMUSG0000002…	K02125+K00758+K16342+K00432+K00544+K00799+K00081+K01623+K17989+K27001+K14454+K00486+K07635+K00552+K03334+K07971
Human Diseases	Infectious disease: bacterial	Pertussis	2	77	0.1036792	0.390605358	ko05133	ENSMUSG00000024164(C3);ENSMUSG00000026405(C4bp)	K03990+K04002
Genetic Information Processing	Information processing in viruses	Virion - Ebolavirus, Lyssavirus and Morbillivirus	1	17	0.1142576	0.420675709	ko03265	ENSMUSG00000065987(Cd209b)	K06563
Human Diseases	Infectious disease: viral	Influenza A	3	170	0.1199672	0.43188192	ko05164	ENSMUSG00000073421(H2-Ab1);ENSMUSG00000036594(H2-Aa);ENSMUSG00000035352(Ccl12)	K06752+K06752+K14624
Metabolism	Lipid metabolism	Arachidonic acid metabolism	2	87	0.1268378	0.4351158	ko00590	ENSMUSG00000098488(Pla2g4b);ENSMUSG00000025150(Cbr2)	K16342+K00081
Organismal Systems	Immune system	Th1 and Th2 cell differentiation	2	87	0.1268378	0.4351158	ko04658	ENSMUSG00000073421(H2-Ab1);ENSMUSG00000036594(H2-Aa)	K06752+K06752
Human Diseases	Cardiovascular disease	Viral myocarditis	2	88	0.1292182	0.4351158	ko05416	ENSMUSG00000073421(H2-Ab1);ENSMUSG00000036594(H2-Aa)	K06752+K06752
Environmental Information Processing	Signaling molecules and interaction	ECM-receptor interaction	2	89	0.1316091	0.4351158	ko04512	ENSMUSG00000020330(Hmmr);ENSMUSG00000043719(Col6a6)	K06267+K06238
Organismal Systems	Immune system	Hematopoietic cell lineage	2	92	0.138843	0.439276449	ko04640	ENSMUSG00000073421(H2-Ab1);ENSMUSG00000036594(H2-Aa)	K06752+K06752
Metabolism	Amino acid metabolism	Arginine biosynthesis	1	21	0.1392146	0.439276449	ko00220	ENSMUSG00000039720(Got1l1)	K14454
Organismal Systems	Immune system	IL-17 signaling pathway	2	93	0.1412738	0.439276449	ko04657	ENSMUSG00000056054(S100a8);ENSMUSG00000035352(Ccl12)	K21127+K14624
Metabolism	Xenobiotics biodegradation and metabolism	Drug metabolism - other enzymes	2	94	0.1437139	0.439276449	ko00983	ENSMUSG00000022615(Tymp);ENSMUSG00000033318(Gstt2)	K00758+K00799
Metabolism	Lipid metabolism	alpha-Linolenic acid metabolism	1	24	0.1574768	0.4724304	ko00592	ENSMUSG00000098488(Pla2g4b)	K16342
Cellular Processes	Cell motility	Motor proteins	3	198	0.1660341	0.480371657	ko04814	ENSMUSG00000042064(Myo3b);ENSMUSG00000043020(Dnai3);ENSMUSG00000079707(Dynlt2a1)	K08834+K24722+K25419
Human Diseases	Infectious disease: parasitic	Chagas disease	2	103	0.1660544	0.480371657	ko05142	ENSMUSG00000024164(C3);ENSMUSG00000035352(Ccl12)	K03990+K14624
Organismal Systems	Immune system	Neutrophil extracellular trap formation	3	202	0.1730075	0.48254481	ko04613	ENSMUSG00000091405(H4c14);ENSMUSG00000060981(H4c8);ENSMUSG00000024164(C3)	K11254+K11254+K03990
Environmental Information Processing	Signal transduction	NF-kappa B signaling pathway	2	107	0.1761745	0.48254481	ko04064	ENSMUSG00000089929(Bcl2a1b);ENSMUSG00000094065(Ccl21d)	K02162+K16062
Organismal Systems	Digestive system	Protein digestion and absorption	2	108	0.1787203	0.48254481	ko04974	ENSMUSG00000043719(Col6a6);ENSMUSG00000020264(Slc36a2)	K06238+K14209
Human Diseases	Infectious disease: parasitic	Toxoplasmosis	2	108	0.1787203	0.48254481	ko05145	ENSMUSG00000073421(H2-Ab1);ENSMUSG00000036594(H2-Aa)	K06752+K06752
Human Diseases	Cardiovascular disease	Lipid and atherosclerosis	3	217	0.1998689	0.529294255	ko05417	ENSMUSG00000032083(Apoa1);ENSMUSG00000020609(Apob);ENSMUSG00000035352(Ccl12)	K08757+K14462+K14624
Human Diseases	Cancer: overview	Viral carcinogenesis	3	221	0.2072009	0.529294255	ko05203	ENSMUSG00000091405(H4c14);ENSMUSG00000060981(H4c8);ENSMUSG00000024164(C3)	K11254+K11254+K03990
Human Diseases	Infectious disease: viral	Herpes simplex virus 1 infection	5	445	0.2082961	0.529294255	ko05168	ENSMUSG00000073421(H2-Ab1);ENSMUSG00000036594(H2-Aa);ENSMUSG00000096718(Zfp781b);ENSMUSG00000024164(C3);ENSMUSG00000035352(Ccl12)	K06752+K06752+K09228+K03990+K14624
Metabolism	Carbohydrate metabolism	Pentose phosphate pathway	1	34	0.2156384	0.529294255	ko00030	ENSMUSG00000028307(Aldob)	K01623
Metabolism	Global and overview maps	2-Oxocarboxylic acid metabolism	1	34	0.2156384	0.529294255	ko01210	ENSMUSG00000039720(Got1l1)	K14454
Organismal Systems	Environmental adaptation	Circadian rhythm	1	34	0.2156384	0.529294255	ko04710	ENSMUSG00000028150(Rorc)	K08534
Organismal Systems	Immune system	Platelet activation	2	124	0.2201184	0.532226579	ko04611	ENSMUSG00000098488(Pla2g4b);ENSMUSG00000029334(Prkg2)	K16342+K19477
Metabolism	Carbohydrate metabolism	Fructose and mannose metabolism	1	36	0.2267871	0.540286915	ko00051	ENSMUSG00000028307(Aldob)	K01623
Human Diseases	Infectious disease: parasitic	African trypanosomiasis	1	37	0.2323027	0.545406339	ko05143	ENSMUSG00000032083(Apoa1)	K08757
Cellular Processes	Cell growth and death	Apoptosis	2	135	0.2490516	0.57637656	ko04210	ENSMUSG00000024910(Ctsw);ENSMUSG00000089929(Bcl2a1b)	K08569+K02162
Human Diseases	Cancer: specific types	Bladder cancer	1	41	0.2539807	0.579505259	ko05219	ENSMUSG00000022615(Tymp)	K00758
Human Diseases	Cardiovascular disease	Fluid shear stress and atherosclerosis	2	145	0.2754781	0.619825725	ko05418	ENSMUSG00000033318(Gstt2);ENSMUSG00000035352(Ccl12)	K00799+K14624
Metabolism	Lipid metabolism	Ether lipid metabolism	1	47	0.2853722	0.633291732	ko00565	ENSMUSG00000098488(Pla2g4b)	K16342
Organismal Systems	Endocrine system	Oxytocin signaling pathway	2	152	0.293969	0.64067112	ko04921	ENSMUSG00000098488(Pla2g4b);ENSMUSG00000041460(Cacna2d4)	K16342+K04861
Organismal Systems	Circulatory system	Adrenergic signaling in cardiomyocytes	2	153	0.296607	0.64067112	ko04261	ENSMUSG00000022803(Popdc2);ENSMUSG00000041460(Cacna2d4)	K26206+K04861
Environmental Information Processing	Membrane transport	ABC transporters	1	52	0.3105353	0.648572651	ko02010	ENSMUSG00000035435(Abca17)	K05643
Genetic Information Processing	Replication and repair	Fanconi anemia pathway	1	52	0.3105353	0.648572651	ko03460	ENSMUSG00000037991(Rmi2)	K15365
Metabolism	Lipid metabolism	Linoleic acid metabolism	1	54	0.3203545	0.648572651	ko00591	ENSMUSG00000098488(Pla2g4b)	K16342
Organismal Systems	Digestive system	Mineral absorption	1	55	0.3252123	0.648572651	ko04978	ENSMUSG00000024727(Trpm6)	K04981
Human Diseases	Infectious disease: parasitic	Malaria	1	55	0.3252123	0.648572651	ko05144	ENSMUSG00000035352(Ccl12)	K14624
Metabolism	Nucleotide metabolism	Pyrimidine metabolism	1	56	0.3300359	0.648572651	ko00240	ENSMUSG00000022615(Tymp)	K00758
Metabolism	Amino acid metabolism	Valine, leucine and isoleucine degradation	1	56	0.3300359	0.648572651	ko00280	ENSMUSG00000074141(Il4i1)	K03334
Organismal Systems	Endocrine system	Regulation of lipolysis in adipocytes	1	57	0.3348256	0.648572651	ko04923	ENSMUSG00000029334(Prkg2)	K19477
Environmental Information Processing	Signal transduction	VEGF signaling pathway	1	58	0.3395815	0.648572651	ko04370	ENSMUSG00000098488(Pla2g4b)	K16342
Environmental Information Processing	Signaling molecules and interaction	Cell adhesion molecules	2	171	0.3437743	0.648572651	ko04514	ENSMUSG00000073421(H2-Ab1);ENSMUSG00000036594(H2-Aa)	K06752+K06752
Human Diseases	Infectious disease: bacterial	Legionellosis	1	59	0.344304	0.648572651	ko05134	ENSMUSG00000024164(C3)	K03990
Cellular Processes	Cell growth and death	Necroptosis	2	174	0.351554	0.654617793	ko04217	ENSMUSG00000098488(Pla2g4b);ENSMUSG00000027536(Chmp4c)	K16342+K24782
Environmental Information Processing	Signal transduction	MAPK signaling pathway	3	299	0.3576101	0.658327684	ko04010	ENSMUSG00000098488(Pla2g4b);ENSMUSG00000041460(Cacna2d4);ENSMUSG00000039481(Nrtn)	K16342+K04861+K25414
Metabolism	Carbohydrate metabolism	Glycolysis / Gluconeogenesis	1	66	0.3764429	0.67759722	ko00010	ENSMUSG00000028307(Aldob)	K01623
Organismal Systems	Immune system	Fc epsilon RI signaling pathway	1	66	0.3764429	0.67759722	ko04664	ENSMUSG00000098488(Pla2g4b)	K16342
Human Diseases	Cancer: specific types	Acute myeloid leukemia	1	70	0.3941063	0.69562854	ko05221	ENSMUSG00000089929(Bcl2a1b)	K02162
Metabolism	Xenobiotics biodegradation and metabolism	Drug metabolism - cytochrome P450	1	71	0.3984446	0.69562854	ko00982	ENSMUSG00000033318(Gstt2)	K00799
Organismal Systems	Endocrine system	Cortisol synthesis and secretion	1	72	0.4027523	0.69562854	ko04927	ENSMUSG00000039956(Mrap)	K22398
Organismal Systems	Endocrine system	Renin secretion	1	75	0.4154941	0.69562854	ko04924	ENSMUSG00000029334(Prkg2)	K19477
Human Diseases	Substance dependence	Alcoholism	2	200	0.4175096	0.69562854	ko05034	ENSMUSG00000091405(H4c14);ENSMUSG00000060981(H4c8)	K11254+K11254
Human Diseases	Drug resistance: antineoplastic	Platinum drug resistance	1	80	0.436138	0.69562854	ko01524	ENSMUSG00000033318(Gstt2)	K00799
Human Diseases	Cancer: overview	Transcriptional misregulation in cancer	2	212	0.4468583	0.69562854	ko05202	ENSMUSG00000089929(Bcl2a1b);ENSMUSG00000048416(Mlf1)	K02162+K15622
Metabolism	Global and overview maps	Nucleotide metabolism	1	83	0.448178	0.69562854	ko01232	ENSMUSG00000022615(Tymp)	K00758
Organismal Systems	Digestive system	Salivary secretion	1	85	0.4560637	0.69562854	ko04970	ENSMUSG00000029334(Prkg2)	K19477
Human Diseases	Infectious disease: viral	Kaposi sarcoma-associated herpesvirus infection	2	216	0.4564639	0.69562854	ko05167	ENSMUSG00000025804(Ccr1);ENSMUSG00000024164(C3)	K04176+K03990
Cellular Processes	Cellular community - eukaryotes	Gap junction	1	86	0.4599648	0.69562854	ko04540	ENSMUSG00000029334(Prkg2)	K19477
Human Diseases	Cardiovascular disease	Arrhythmogenic right ventricular cardiomyopathy	1	86	0.4599648	0.69562854	ko05412	ENSMUSG00000041460(Cacna2d4)	K04861
Organismal Systems	Circulatory system	Cardiac muscle contraction	1	87	0.4638384	0.69562854	ko04260	ENSMUSG00000041460(Cacna2d4)	K04861
Human Diseases	Infectious disease: viral	Epstein-Barr virus infection	2	221	0.4683395	0.69562854	ko05169	ENSMUSG00000073421(H2-Ab1);ENSMUSG00000036594(H2-Aa)	K06752+K06752
Human Diseases	Cancer: overview	Chemical carcinogenesis - reactive oxygen species	2	222	0.4706967	0.69562854	ko05208	ENSMUSG00000064356(mt-Atp8);ENSMUSG00000033318(Gstt2)	K02125+K00799
Organismal Systems	Endocrine system	PPAR signaling pathway	1	89	0.4715036	0.69562854	ko03320	ENSMUSG00000032083(Apoa1)	K08757
Human Diseases	Cancer: overview	Chemical carcinogenesis - DNA adducts	1	89	0.4715036	0.69562854	ko05204	ENSMUSG00000033318(Gstt2)	K00799
Organismal Systems	Endocrine system	GnRH signaling pathway	1	90	0.4752957	0.69562854	ko04912	ENSMUSG00000098488(Pla2g4b)	K16342
Organismal Systems	Sensory system	Taste transduction	1	91	0.479061	0.69562854	ko04742	ENSMUSG00000037578(Pkd2l1)	K04990
Organismal Systems	Immune system	Fc gamma R-mediated phagocytosis	1	93	0.4865119	0.69562854	ko04666	ENSMUSG00000098488(Pla2g4b)	K16342
Organismal Systems	Environmental adaptation	Thermogenesis	2	229	0.4870262	0.69562854	ko04714	ENSMUSG00000064356(mt-Atp8);ENSMUSG00000029334(Prkg2)	K02125+K19477
Cellular Processes	Cell motility	Cytoskeleton in muscle cells	2	232	0.4939312	0.69562854	ko04820	ENSMUSG00000020186(Csrp2);ENSMUSG00000043719(Col6a6)	K09377+K06238
Human Diseases	Infectious disease: viral	Coronavirus disease - COVID-19	2	233	0.4962201	0.69562854	ko05171	ENSMUSG00000024164(C3);ENSMUSG00000035352(Ccl12)	K03990+K14624
Metabolism	Lipid metabolism	Glycerophospholipid metabolism	1	97	0.5011003	0.69562854	ko00564	ENSMUSG00000098488(Pla2g4b)	K16342
Organismal Systems	Environmental adaptation	Circadian entrainment	1	98	0.5046831	0.69562854	ko04713	ENSMUSG00000029334(Prkg2)	K19477
Human Diseases	Cancer: overview	Choline metabolism in cancer	1	98	0.5046831	0.69562854	ko05231	ENSMUSG00000098488(Pla2g4b)	K16342
Human Diseases	Cardiovascular disease	Hypertrophic cardiomyopathy	1	100	0.511773	0.69562854	ko05410	ENSMUSG00000041460(Cacna2d4)	K04861
Human Diseases	Infectious disease: viral	Human T-cell leukemia virus 1 infection	2	241	0.5143002	0.69562854	ko05166	ENSMUSG00000073421(H2-Ab1);ENSMUSG00000036594(H2-Aa)	K06752+K06752
Human Diseases	Endocrine and metabolic disease	AGE-RAGE signaling pathway in diabetic complications	1	101	0.5152804	0.69562854	ko04933	ENSMUSG00000035352(Ccl12)	K14624
Organismal Systems	Digestive system	Bile secretion	1	101	0.5152804	0.69562854	ko04976	ENSMUSG00000063975(Slco1a5)	K03460
Human Diseases	Cardiovascular disease	Dilated cardiomyopathy	1	103	0.5222209	0.697753756	ko05414	ENSMUSG00000041460(Cacna2d4)	K04861
Environmental Information Processing	Signaling molecules and interaction	Neuroactive ligand-receptor interaction	3	390	0.5283074	0.697753756	ko04080	ENSMUSG00000007480(Mc5r);ENSMUSG00000021675(F2rl2);ENSMUSG00000024164(C3)	K04203+K04235+K03990
Human Diseases	Infectious disease: viral	Human cytomegalovirus infection	2	248	0.529776	0.697753756	ko05163	ENSMUSG00000025804(Ccr1);ENSMUSG00000035352(Ccl12)	K04176+K14624
Environmental Information Processing	Signal transduction	HIF-1 signaling pathway	1	112	0.5522614	0.715730774	ko04066	ENSMUSG00000028307(Aldob)	K01623
Organismal Systems	Immune system	C-type lectin receptor signaling pathway	1	112	0.5522614	0.715730774	ko04625	ENSMUSG00000065987(Cd209b)	K06563
Organismal Systems	Nervous system	Glutamatergic synapse	1	115	0.5618555	0.722385643	ko04724	ENSMUSG00000098488(Pla2g4b)	K16342
Environmental Information Processing	Signal transduction	TNF signaling pathway	1	118	0.571247	0.728677276	ko04668	ENSMUSG00000035352(Ccl12)	K14624
Organismal Systems	Sensory system	Inflammatory mediator regulation of TRP channels	1	129	0.6040176	0.756210762	ko04750	ENSMUSG00000098488(Pla2g4b)	K16342
Organismal Systems	Development and regeneration	Osteoclast differentiation	1	131	0.609705	0.756210762	ko04380	ENSMUSG00000063727(Tnfrsf11b)	K05148
Metabolism	Energy metabolism	Oxidative phosphorylation	1	134	0.6180857	0.756210762	ko00190	ENSMUSG00000064356(mt-Atp8)	K02125
Cellular Processes	Transport and catabolism	Lysosome	1	135	0.6208397	0.756210762	ko04142	ENSMUSG00000024910(Ctsw)	K08569
Organismal Systems	Nervous system	Serotonergic synapse	1	135	0.6208397	0.756210762	ko04726	ENSMUSG00000098488(Pla2g4b)	K16342
Human Diseases	Infectious disease: bacterial	Yersinia infection	1	135	0.6208397	0.756210762	ko05135	ENSMUSG00000035352(Ccl12)	K14624
Human Diseases	Endocrine and metabolic disease	Alcoholic liver disease	1	140	0.634319	0.756288841	ko04936	ENSMUSG00000024164(C3)	K03990
Human Diseases	Neurodegenerative disease	Huntington disease	2	301	0.6360469	0.756288841	ko05016	ENSMUSG00000064356(mt-Atp8);ENSMUSG00000021760(Gpx8)	K02125+K00432
Organismal Systems	Circulatory system	Vascular smooth muscle contraction	1	142	0.6395776	0.756288841	ko04270	ENSMUSG00000098488(Pla2g4b)	K16342
Human Diseases	Infectious disease: viral	Measles	1	142	0.6395776	0.756288841	ko05162	ENSMUSG00000065987(Cd209b)	K06563
Environmental Information Processing	Signal transduction	Phospholipase D signaling pathway	1	149	0.6574031	0.771734074	ko04072	ENSMUSG00000098488(Pla2g4b)	K16342
Metabolism	Global and overview maps	Biosynthesis of cofactors	1	151	0.6623346	0.771929534	ko01240	ENSMUSG00000039783(Kmo)	K00486
Human Diseases	Endocrine and metabolic disease	Cushing syndrome	1	162	0.6882345	0.796385636	ko04934	ENSMUSG00000039956(Mrap)	K22398
Cellular Processes	Cellular community - eukaryotes	Tight junction	1	166	0.6971591	0.800991306	ko04530	ENSMUSG00000034917(Tjp3)	K06097
Environmental Information Processing	Signal transduction	cGMP-PKG signaling pathway	1	171	0.7079619	0.803543062	ko04022	ENSMUSG00000029334(Prkg2)	K19477
Human Diseases	Cancer: specific types	Hepatocellular carcinoma	1	173	0.7121759	0.803543062	ko05225	ENSMUSG00000033318(Gstt2)	K00799
Environmental Information Processing	Signal transduction	Wnt signaling pathway	1	174	0.7142605	0.803543062	ko04310	ENSMUSG00000021464(Ror2)	K05123
Environmental Information Processing	Signal transduction	PI3K-Akt signaling pathway	2	362	0.7344904	0.820603068	ko04151	ENSMUSG00000043719(Col6a6);ENSMUSG00000039481(Nrtn)	K06238+K25414
Human Diseases	Neurodegenerative disease	Amyotrophic lateral sclerosis	2	366	0.7400971	0.821203632	ko05014	ENSMUSG00000064356(mt-Atp8);ENSMUSG00000021760(Gpx8)	K02125+K00432
Cellular Processes	Cellular community - eukaryotes	Focal adhesion	1	201	0.7652507	0.842945907	ko04510	ENSMUSG00000043719(Col6a6)	K06238
Human Diseases	Cardiovascular disease	Diabetic cardiomyopathy	1	205	0.7719997	0.842945907	ko05415	ENSMUSG00000064356(mt-Atp8)	K02125
Organismal Systems	Immune system	NOD-like receptor signaling pathway	1	207	0.7753021	0.842945907	ko04621	ENSMUSG00000035352(Ccl12)	K14624
Human Diseases	Cancer: overview	Chemical carcinogenesis - receptor activation	1	211	0.7817664	0.844307712	ko05207	ENSMUSG00000033318(Gstt2)	K00799
Environmental Information Processing	Signal transduction	cAMP signaling pathway	1	223	0.8000804	0.858364403	ko04024	ENSMUSG00000022803(Popdc2)	K26206
Environmental Information Processing	Signal transduction	Ras signaling pathway	1	234	0.8155341	0.869187659	ko04014	ENSMUSG00000098488(Pla2g4b)	K16342
Human Diseases	Infectious disease: bacterial	Salmonella infection	1	249	0.8347269	0.875953481	ko05132	ENSMUSG00000038195(Rilp)	K13883
Environmental Information Processing	Signal transduction	Calcium signaling pathway	1	253	0.8395038	0.875953481	ko04020	ENSMUSG00000042045(Sln)	K22642
Cellular Processes	Transport and catabolism	Endocytosis	1	263	0.8508594	0.875953481	ko04144	ENSMUSG00000027536(Chmp4c)	K24782
Human Diseases	Neurodegenerative disease	Parkinson disease	1	263	0.8508594	0.875953481	ko05012	ENSMUSG00000064356(mt-Atp8)	K02125
Human Diseases	Neurodegenerative disease	Prion disease	1	266	0.854109	0.875953481	ko05020	ENSMUSG00000064356(mt-Atp8)	K02125
Human Diseases	Neurodegenerative disease	Pathways of neurodegeneration - multiple diseases	2	470	0.854325	0.875953481	ko05022	ENSMUSG00000064356(mt-Atp8);ENSMUSG00000021760(Gpx8)	K02125+K00432
Human Diseases	Infectious disease: viral	Human papillomavirus infection	1	350	0.9215108	0.938897796	ko05165	ENSMUSG00000043719(Col6a6)	K06238
Human Diseases	Neurodegenerative disease	Alzheimer disease	1	381	0.9376548	0.949375485	ko05010	ENSMUSG00000064356(mt-Atp8)	K02125
Human Diseases	Cancer: overview	Pathways in cancer	1	542	0.9813947	0.987490319	ko05200	ENSMUSG00000033318(Gstt2)	K00799
Organismal Systems	Sensory system	Olfactory transduction	3	1144	0.9912312	0.9912312	ko04740	ENSMUSG00000089859(Or4x18);ENSMUSG00000096229(Or6c5);ENSMUSG00000029334(Prkg2)	K04257+K04257+K19477
