# Supplementary material for: Transcriptomic Profiling in Aged Mice Reveals an Association Between Sevoflurane Anesthesia and Neurocognitive Dysfunction
Source: Cell Mol Neurobiol. 2026 Jan 30;46:39. doi: 10.1007/s10571-026-01677-y (PMC12906444; doi:10.1007/s10571-026-01677-y)
Supplement: Supplementary file 2 — Supplementary Material 2 [file 10571_2026_1677_MOESM2_ESM.csv]

GO ID (level1)	GO Term (level1)	GO ID (level2)	GO Term (level2)	number_of_B-vs-A (up)	number_of_B-vs-A (down)	Genes_of_B-vs-A_up	Genes_of_B-vs-A_down
GO:0008150	Biological Process	GO:0098754	detoxification	0	5	--	ENSMUSG00000020295(Hbq1a),ENSMUSG00000021760(Gpx8),ENSMUSG00000031722(Hp),ENSMUSG00000033318(Gstt2),ENSMUSG00000056054(S100a8)
GO:0008150	Biological Process	GO:0044419	biological process involved in interspecies interaction between organisms	1	18	ENSMUSG00000026405(C4bp)	ENSMUSG00000005800(Mmp8),ENSMUSG00000017204(Gsdma),ENSMUSG00000020609(Apob),ENSMUSG00000024164(C3),ENSMUSG00000024659(Anxa1),ENSMUSG00000025804(Ccr1),ENSMUSG00000027536(Chmp4c),ENSMUSG00000031504(Rab20),ENSMUSG00000031722(Hp),ENSMUSG00000035352(Ccl12),ENSMUSG00000036594(H2-Aa),ENSMUSG00000039783(Kmo),ENSMUSG00000049382(Krt8),ENSMUSG00000056054(S100a8),ENSMUSG00000065987(Cd209b),ENSMUSG00000073421…
GO:0008150	Biological Process	GO:0002376	immune system process	3	24	ENSMUSG00000026405(C4bp),ENSMUSG00000036587(Fut7),ENSMUSG00000074141(Il4i1)	ENSMUSG00000005800(Mmp8),ENSMUSG00000021464(Ror2),ENSMUSG00000022303(Dcstamp),ENSMUSG00000022651(Retnlg),ENSMUSG00000024164(C3),ENSMUSG00000024529(Lox),ENSMUSG00000024659(Anxa1),ENSMUSG00000025804(Ccr1),ENSMUSG00000028150(Rorc),ENSMUSG00000031504(Rab20),ENSMUSG00000031722(Hp),ENSMUSG00000031838(Ifi30),ENSMUSG00000032083(Apoa1),ENSMUSG00000035352(Ccl12),ENSMUSG00000036594(H2-Aa),ENSMUSG00000041471…
GO:0008150	Biological Process	GO:0040011	locomotion	2	12	ENSMUSG00000022615(Tymp),ENSMUSG00000036587(Fut7)	ENSMUSG00000021464(Ror2),ENSMUSG00000022651(Retnlg),ENSMUSG00000024529(Lox),ENSMUSG00000024659(Anxa1),ENSMUSG00000025804(Ccr1),ENSMUSG00000028195(Ccn1),ENSMUSG00000032083(Apoa1),ENSMUSG00000035352(Ccl12),ENSMUSG00000043020(Dnai3),ENSMUSG00000049103(Ccr2),ENSMUSG00000056054(S100a8),ENSMUSG00000094065(Ccl21d)
GO:0008150	Biological Process	GO:0032502	developmental process	12	40	ENSMUSG00000020961(Ston2),ENSMUSG00000021685(Otp),ENSMUSG00000022615(Tymp),ENSMUSG00000022986(Krt75),ENSMUSG00000026805(Barhl1),ENSMUSG00000027377(Mall),ENSMUSG00000036587(Fut7),ENSMUSG00000038292(Kash5),ENSMUSG00000039481(Nrtn),ENSMUSG00000041552(Ptchd1),ENSMUSG00000042379(Esm1),ENSMUSG00000074141(Il4i1)	ENSMUSG00000000094(Tbx4),ENSMUSG00000005220(Corin),ENSMUSG00000005800(Mmp8),ENSMUSG00000020186(Csrp2),ENSMUSG00000020609(Apob),ENSMUSG00000020904(Cfap52),ENSMUSG00000021464(Ror2),ENSMUSG00000022025(Cnmd),ENSMUSG00000022303(Dcstamp),ENSMUSG00000022803(Popdc2),ENSMUSG00000022860(Chodl),ENSMUSG00000024164(C3),ENSMUSG00000024529(Lox),ENSMUSG00000024659(Anxa1),ENSMUSG00000025804(Ccr1),ENSMUSG000000275…
GO:0008150	Biological Process	GO:0051179	localization	7	33	ENSMUSG00000020961(Ston2),ENSMUSG00000025316(Banp),ENSMUSG00000031662(Snx20),ENSMUSG00000034601(2700049A03Rik),ENSMUSG00000035506(Slc12a8),ENSMUSG00000038292(Kash5),ENSMUSG00000091405(H4c14)	ENSMUSG00000005220(Corin),ENSMUSG00000010830(Kdelr3),ENSMUSG00000020264(Slc36a2),ENSMUSG00000020295(Hbq1a),ENSMUSG00000020330(Hmmr),ENSMUSG00000020609(Apob),ENSMUSG00000021675(F2rl2),ENSMUSG00000024164(C3),ENSMUSG00000024659(Anxa1),ENSMUSG00000024727(Trpm6),ENSMUSG00000027074(Slc43a3),ENSMUSG00000027536(Chmp4c),ENSMUSG00000029334(Prkg2),ENSMUSG00000031504(Rab20),ENSMUSG00000032083(Apoa1),ENSMUSG0…
GO:0008150	Biological Process	GO:0051703	biological process involved in intraspecies interaction between organisms	1	0	ENSMUSG00000041552(Ptchd1)	--
GO:0008150	Biological Process	GO:0009987	cellular process	27	90	ENSMUSG00000007480(Mc5r),ENSMUSG00000020961(Ston2),ENSMUSG00000021685(Otp),ENSMUSG00000022615(Tymp),ENSMUSG00000022986(Krt75),ENSMUSG00000025150(Cbr2),ENSMUSG00000025316(Banp),ENSMUSG00000026805(Barhl1),ENSMUSG00000027377(Mall),ENSMUSG00000031662(Snx20),ENSMUSG00000033222(Ttf2),ENSMUSG00000033762(Recql4),ENSMUSG00000034601(2700049A03Rik),ENSMUSG00000035506(Slc12a8),ENSMUSG00000036587(Fut7),ENSMUS…	ENSMUSG00000000094(Tbx4),ENSMUSG00000001948(Spa17),ENSMUSG00000002769(Gnmt),ENSMUSG00000005220(Corin),ENSMUSG00000005800(Mmp8),ENSMUSG00000010830(Kdelr3),ENSMUSG00000017204(Gsdma),ENSMUSG00000020186(Csrp2),ENSMUSG00000020264(Slc36a2),ENSMUSG00000020295(Hbq1a),ENSMUSG00000020330(Hmmr),ENSMUSG00000020609(Apob),ENSMUSG00000020904(Cfap52),ENSMUSG00000021464(Ror2),ENSMUSG00000021675(F2rl2),ENSMUSG0000…
GO:0008150	Biological Process	GO:0042592	homeostatic process	1	12	ENSMUSG00000035506(Slc12a8)	ENSMUSG00000005220(Corin),ENSMUSG00000020609(Apob),ENSMUSG00000022303(Dcstamp),ENSMUSG00000024529(Lox),ENSMUSG00000024659(Anxa1),ENSMUSG00000031504(Rab20),ENSMUSG00000032083(Apoa1),ENSMUSG00000035352(Ccl12),ENSMUSG00000042045(Sln),ENSMUSG00000049103(Ccr2),ENSMUSG00000063727(Tnfrsf11b),ENSMUSG00000069170(Adgrv1)
GO:0008150	Biological Process	GO:0022414	reproductive process	2	11	ENSMUSG00000036587(Fut7),ENSMUSG00000038292(Kash5)	ENSMUSG00000001948(Spa17),ENSMUSG00000005220(Corin),ENSMUSG00000020609(Apob),ENSMUSG00000020904(Cfap52),ENSMUSG00000021464(Ror2),ENSMUSG00000024164(C3),ENSMUSG00000026649(Cfap126),ENSMUSG00000028730(Cfap57),ENSMUSG00000049382(Krt8),ENSMUSG00000053153(Spag16),ENSMUSG00000074269(Rec114)
GO:0008150	Biological Process	GO:0000003	reproduction	2	11	ENSMUSG00000036587(Fut7),ENSMUSG00000038292(Kash5)	ENSMUSG00000001948(Spa17),ENSMUSG00000005220(Corin),ENSMUSG00000020609(Apob),ENSMUSG00000020904(Cfap52),ENSMUSG00000021464(Ror2),ENSMUSG00000024164(C3),ENSMUSG00000026649(Cfap126),ENSMUSG00000028730(Cfap57),ENSMUSG00000049382(Krt8),ENSMUSG00000053153(Spag16),ENSMUSG00000074269(Rec114)
GO:0008150	Biological Process	GO:0016032	viral process	0	2	--	ENSMUSG00000027536(Chmp4c),ENSMUSG00000035352(Ccl12)
GO:0008150	Biological Process	GO:0032501	multicellular organismal process	11	45	ENSMUSG00000021685(Otp),ENSMUSG00000022615(Tymp),ENSMUSG00000022986(Krt75),ENSMUSG00000026805(Barhl1),ENSMUSG00000027377(Mall),ENSMUSG00000036587(Fut7),ENSMUSG00000038292(Kash5),ENSMUSG00000039481(Nrtn),ENSMUSG00000041552(Ptchd1),ENSMUSG00000042379(Esm1),ENSMUSG00000074141(Il4i1)	ENSMUSG00000000094(Tbx4),ENSMUSG00000005220(Corin),ENSMUSG00000005800(Mmp8),ENSMUSG00000020609(Apob),ENSMUSG00000020904(Cfap52),ENSMUSG00000021464(Ror2),ENSMUSG00000021675(F2rl2),ENSMUSG00000022025(Cnmd),ENSMUSG00000022303(Dcstamp),ENSMUSG00000022803(Popdc2),ENSMUSG00000022860(Chodl),ENSMUSG00000024164(C3),ENSMUSG00000024529(Lox),ENSMUSG00000024659(Anxa1),ENSMUSG00000027536(Chmp4c),ENSMUSG0000002…
GO:0008150	Biological Process	GO:0048518	positive regulation of biological process	7	30	ENSMUSG00000021685(Otp),ENSMUSG00000025316(Banp),ENSMUSG00000026405(C4bp),ENSMUSG00000026805(Barhl1),ENSMUSG00000036587(Fut7),ENSMUSG00000042379(Esm1),ENSMUSG00000074141(Il4i1)	ENSMUSG00000000094(Tbx4),ENSMUSG00000005800(Mmp8),ENSMUSG00000020264(Slc36a2),ENSMUSG00000020609(Apob),ENSMUSG00000021464(Ror2),ENSMUSG00000021675(F2rl2),ENSMUSG00000022303(Dcstamp),ENSMUSG00000022860(Chodl),ENSMUSG00000023279(Bmp15),ENSMUSG00000024164(C3),ENSMUSG00000024659(Anxa1),ENSMUSG00000025804(Ccr1),ENSMUSG00000028150(Rorc),ENSMUSG00000028195(Ccn1),ENSMUSG00000029334(Prkg2),ENSMUSG00000032…
GO:0008150	Biological Process	GO:0048519	negative regulation of biological process	6	25	ENSMUSG00000021685(Otp),ENSMUSG00000025316(Banp),ENSMUSG00000026405(C4bp),ENSMUSG00000026805(Barhl1),ENSMUSG00000037991(Rmi2),ENSMUSG00000074141(Il4i1)	ENSMUSG00000022025(Cnmd),ENSMUSG00000022303(Dcstamp),ENSMUSG00000024529(Lox),ENSMUSG00000024659(Anxa1),ENSMUSG00000025804(Ccr1),ENSMUSG00000027536(Chmp4c),ENSMUSG00000028150(Rorc),ENSMUSG00000028195(Ccn1),ENSMUSG00000028307(Aldob),ENSMUSG00000029334(Prkg2),ENSMUSG00000031838(Ifi30),ENSMUSG00000032083(Apoa1),ENSMUSG00000035352(Ccl12),ENSMUSG00000035429(Ptprh),ENSMUSG00000036594(H2-Aa),ENSMUSG00000…
GO:0008150	Biological Process	GO:0008152	metabolic process	16	51	ENSMUSG00000007480(Mc5r),ENSMUSG00000021685(Otp),ENSMUSG00000022615(Tymp),ENSMUSG00000025150(Cbr2),ENSMUSG00000025316(Banp),ENSMUSG00000026805(Barhl1),ENSMUSG00000033222(Ttf2),ENSMUSG00000033762(Recql4),ENSMUSG00000036587(Fut7),ENSMUSG00000037991(Rmi2),ENSMUSG00000038292(Kash5),ENSMUSG00000040706(Agmat),ENSMUSG00000058447(Gm26920),ENSMUSG00000058626(Capn11),ENSMUSG00000074141(Il4i1),ENSMUSG000000…	ENSMUSG00000000094(Tbx4),ENSMUSG00000002769(Gnmt),ENSMUSG00000005220(Corin),ENSMUSG00000005800(Mmp8),ENSMUSG00000020295(Hbq1a),ENSMUSG00000020330(Hmmr),ENSMUSG00000020609(Apob),ENSMUSG00000021464(Ror2),ENSMUSG00000023279(Bmp15),ENSMUSG00000024164(C3),ENSMUSG00000024529(Lox),ENSMUSG00000024659(Anxa1),ENSMUSG00000024727(Trpm6),ENSMUSG00000024910(Ctsw),ENSMUSG00000027536(Chmp4c),ENSMUSG00000028150(R…
GO:0008150	Biological Process	GO:0050896	response to stimulus	12	48	ENSMUSG00000007480(Mc5r),ENSMUSG00000022615(Tymp),ENSMUSG00000026405(C4bp),ENSMUSG00000033222(Ttf2),ENSMUSG00000034601(2700049A03Rik),ENSMUSG00000036587(Fut7),ENSMUSG00000037991(Rmi2),ENSMUSG00000038292(Kash5),ENSMUSG00000039481(Nrtn),ENSMUSG00000041552(Ptchd1),ENSMUSG00000042379(Esm1),ENSMUSG00000074141(Il4i1)	ENSMUSG00000005800(Mmp8),ENSMUSG00000017204(Gsdma),ENSMUSG00000020295(Hbq1a),ENSMUSG00000020609(Apob),ENSMUSG00000021464(Ror2),ENSMUSG00000021675(F2rl2),ENSMUSG00000021760(Gpx8),ENSMUSG00000022025(Cnmd),ENSMUSG00000022303(Dcstamp),ENSMUSG00000022651(Retnlg),ENSMUSG00000023279(Bmp15),ENSMUSG00000024164(C3),ENSMUSG00000024529(Lox),ENSMUSG00000024659(Anxa1),ENSMUSG00000024727(Trpm6),ENSMUSG000000258…
GO:0008150	Biological Process	GO:0040007	growth	0	4	--	ENSMUSG00000022303(Dcstamp),ENSMUSG00000024164(C3),ENSMUSG00000024659(Anxa1),ENSMUSG00000031448(Adprhl1)
GO:0008150	Biological Process	GO:0048511	rhythmic process	0	1	--	ENSMUSG00000028150(Rorc)
GO:0008150	Biological Process	GO:0050789	regulation of biological process	15	57	ENSMUSG00000007480(Mc5r),ENSMUSG00000020961(Ston2),ENSMUSG00000021685(Otp),ENSMUSG00000022615(Tymp),ENSMUSG00000025316(Banp),ENSMUSG00000026405(C4bp),ENSMUSG00000026805(Barhl1),ENSMUSG00000034601(2700049A03Rik),ENSMUSG00000036587(Fut7),ENSMUSG00000037991(Rmi2),ENSMUSG00000039481(Nrtn),ENSMUSG00000041552(Ptchd1),ENSMUSG00000042379(Esm1),ENSMUSG00000058447(Gm26920),ENSMUSG00000074141(Il4i1)	ENSMUSG00000000094(Tbx4),ENSMUSG00000002769(Gnmt),ENSMUSG00000005220(Corin),ENSMUSG00000005800(Mmp8),ENSMUSG00000020264(Slc36a2),ENSMUSG00000020609(Apob),ENSMUSG00000021464(Ror2),ENSMUSG00000021675(F2rl2),ENSMUSG00000022025(Cnmd),ENSMUSG00000022303(Dcstamp),ENSMUSG00000022651(Retnlg),ENSMUSG00000022803(Popdc2),ENSMUSG00000022860(Chodl),ENSMUSG00000023279(Bmp15),ENSMUSG00000024164(C3),ENSMUSG00000…
GO:0008150	Biological Process	GO:0065007	biological regulation	16	58	ENSMUSG00000007480(Mc5r),ENSMUSG00000020961(Ston2),ENSMUSG00000021685(Otp),ENSMUSG00000022615(Tymp),ENSMUSG00000025316(Banp),ENSMUSG00000026405(C4bp),ENSMUSG00000026805(Barhl1),ENSMUSG00000034601(2700049A03Rik),ENSMUSG00000035506(Slc12a8),ENSMUSG00000036587(Fut7),ENSMUSG00000037991(Rmi2),ENSMUSG00000039481(Nrtn),ENSMUSG00000041552(Ptchd1),ENSMUSG00000042379(Esm1),ENSMUSG00000058447(Gm26920),ENSMU…	ENSMUSG00000000094(Tbx4),ENSMUSG00000002769(Gnmt),ENSMUSG00000005220(Corin),ENSMUSG00000005800(Mmp8),ENSMUSG00000020264(Slc36a2),ENSMUSG00000020609(Apob),ENSMUSG00000021464(Ror2),ENSMUSG00000021675(F2rl2),ENSMUSG00000022025(Cnmd),ENSMUSG00000022303(Dcstamp),ENSMUSG00000022651(Retnlg),ENSMUSG00000022803(Popdc2),ENSMUSG00000022860(Chodl),ENSMUSG00000023279(Bmp15),ENSMUSG00000024164(C3),ENSMUSG00000…
GO:0003674	Molecular Function	GO:0016209	antioxidant activity	0	5	--	ENSMUSG00000020295(Hbq1a),ENSMUSG00000021760(Gpx8),ENSMUSG00000031722(Hp),ENSMUSG00000033318(Gstt2),ENSMUSG00000056054(S100a8)
GO:0003674	Molecular Function	GO:0005215	transporter activity	1	11	ENSMUSG00000035506(Slc12a8)	ENSMUSG00000020264(Slc36a2),ENSMUSG00000020609(Apob),ENSMUSG00000024727(Trpm6),ENSMUSG00000027074(Slc43a3),ENSMUSG00000032083(Apoa1),ENSMUSG00000035435(Abca17),ENSMUSG00000037578(Pkd2l1),ENSMUSG00000041460(Cacna2d4),ENSMUSG00000063975(Slco1a5),ENSMUSG00000064356(mt-Atp8),ENSMUSG00000089929(Bcl2a1b)
GO:0003674	Molecular Function	GO:0005488	binding	22	82	ENSMUSG00000007480(Mc5r),ENSMUSG00000020961(Ston2),ENSMUSG00000021685(Otp),ENSMUSG00000022615(Tymp),ENSMUSG00000025150(Cbr2),ENSMUSG00000025316(Banp),ENSMUSG00000026405(C4bp),ENSMUSG00000026805(Barhl1),ENSMUSG00000031662(Snx20),ENSMUSG00000033222(Ttf2),ENSMUSG00000033762(Recql4),ENSMUSG00000034601(2700049A03Rik),ENSMUSG00000037991(Rmi2),ENSMUSG00000038292(Kash5),ENSMUSG00000039481(Nrtn),ENSMUSG00…	ENSMUSG00000000094(Tbx4),ENSMUSG00000001948(Spa17),ENSMUSG00000002769(Gnmt),ENSMUSG00000005220(Corin),ENSMUSG00000005800(Mmp8),ENSMUSG00000010830(Kdelr3),ENSMUSG00000017204(Gsdma),ENSMUSG00000020186(Csrp2),ENSMUSG00000020295(Hbq1a),ENSMUSG00000020330(Hmmr),ENSMUSG00000020609(Apob),ENSMUSG00000020904(Cfap52),ENSMUSG00000021464(Ror2),ENSMUSG00000021675(F2rl2),ENSMUSG00000022362(Gm29394),ENSMUSG0000…
GO:0003674	Molecular Function	GO:0005198	structural molecule activity	4	3	ENSMUSG00000022986(Krt75),ENSMUSG00000027377(Mall),ENSMUSG00000043719(Col6a6),ENSMUSG00000091405(H4c14)	ENSMUSG00000020186(Csrp2),ENSMUSG00000060981(H4c8),ENSMUSG00000116930(Gm49711)
GO:0003674	Molecular Function	GO:0140657	ATP-dependent activity	2	3	ENSMUSG00000033222(Ttf2),ENSMUSG00000033762(Recql4)	ENSMUSG00000024659(Anxa1),ENSMUSG00000035435(Abca17),ENSMUSG00000042064(Myo3b)
GO:0003674	Molecular Function	GO:0038024	cargo receptor activity	0	1	--	ENSMUSG00000020330(Hmmr)
GO:0003674	Molecular Function	GO:0003824	catalytic activity	9	30	ENSMUSG00000022615(Tymp),ENSMUSG00000025150(Cbr2),ENSMUSG00000033222(Ttf2),ENSMUSG00000033762(Recql4),ENSMUSG00000036587(Fut7),ENSMUSG00000040706(Agmat),ENSMUSG00000058626(Capn11),ENSMUSG00000074141(Il4i1),ENSMUSG00000098488(Pla2g4b)	ENSMUSG00000002769(Gnmt),ENSMUSG00000005220(Corin),ENSMUSG00000005800(Mmp8),ENSMUSG00000020295(Hbq1a),ENSMUSG00000021464(Ror2),ENSMUSG00000021760(Gpx8),ENSMUSG00000024529(Lox),ENSMUSG00000024659(Anxa1),ENSMUSG00000024727(Trpm6),ENSMUSG00000024910(Ctsw),ENSMUSG00000028307(Aldob),ENSMUSG00000029334(Prkg2),ENSMUSG00000029431(B3gnt4),ENSMUSG00000029597(Sds),ENSMUSG00000031448(Adprhl1),ENSMUSG00000031…
GO:0003674	Molecular Function	GO:0140104	molecular carrier activity	0	1	--	ENSMUSG00000020295(Hbq1a)
GO:0003674	Molecular Function	GO:0098772	molecular function regulator activity	1	13	ENSMUSG00000039481(Nrtn)	ENSMUSG00000020609(Apob),ENSMUSG00000021675(F2rl2),ENSMUSG00000022651(Retnlg),ENSMUSG00000023279(Bmp15),ENSMUSG00000024164(C3),ENSMUSG00000024659(Anxa1),ENSMUSG00000032083(Apoa1),ENSMUSG00000035352(Ccl12),ENSMUSG00000039956(Mrap),ENSMUSG00000042045(Sln),ENSMUSG00000051029(Serpinb1b),ENSMUSG00000069170(Adgrv1),ENSMUSG00000094065(Ccl21d)
GO:0003674	Molecular Function	GO:0003774	cytoskeletal motor activity	0	1	--	ENSMUSG00000042064(Myo3b)
GO:0003674	Molecular Function	GO:0060090	molecular adaptor activity	1	2	ENSMUSG00000020961(Ston2)	ENSMUSG00000024529(Lox),ENSMUSG00000028307(Aldob)
GO:0003674	Molecular Function	GO:0060089	molecular transducer activity	1	8	ENSMUSG00000007480(Mc5r)	ENSMUSG00000021675(F2rl2),ENSMUSG00000025804(Ccr1),ENSMUSG00000028150(Rorc),ENSMUSG00000037578(Pkd2l1),ENSMUSG00000049103(Ccr2),ENSMUSG00000069170(Adgrv1),ENSMUSG00000089859(Or4x18),ENSMUSG00000096229(Or6c5)
GO:0003674	Molecular Function	GO:0140110	transcription regulator activity	2	3	ENSMUSG00000021685(Otp),ENSMUSG00000026805(Barhl1)	ENSMUSG00000000094(Tbx4),ENSMUSG00000028150(Rorc),ENSMUSG00000048502(Duxbl1)
GO:0005575	Cellular Component	GO:0110165	cellular anatomical entity	32	102	ENSMUSG00000007480(Mc5r),ENSMUSG00000020961(Ston2),ENSMUSG00000021685(Otp),ENSMUSG00000022615(Tymp),ENSMUSG00000022986(Krt75),ENSMUSG00000025150(Cbr2),ENSMUSG00000025316(Banp),ENSMUSG00000026405(C4bp),ENSMUSG00000026805(Barhl1),ENSMUSG00000027377(Mall),ENSMUSG00000031662(Snx20),ENSMUSG00000033222(Ttf2),ENSMUSG00000033762(Recql4),ENSMUSG00000034601(2700049A03Rik),ENSMUSG00000035506(Slc12a8),ENSMUS…	ENSMUSG00000000094(Tbx4),ENSMUSG00000001948(Spa17),ENSMUSG00000002769(Gnmt),ENSMUSG00000005220(Corin),ENSMUSG00000005800(Mmp8),ENSMUSG00000010830(Kdelr3),ENSMUSG00000017204(Gsdma),ENSMUSG00000020186(Csrp2),ENSMUSG00000020264(Slc36a2),ENSMUSG00000020295(Hbq1a),ENSMUSG00000020330(Hmmr),ENSMUSG00000020609(Apob),ENSMUSG00000020904(Cfap52),ENSMUSG00000021464(Ror2),ENSMUSG00000021675(F2rl2),ENSMUSG0000…
GO:0005575	Cellular Component	GO:0032991	protein-containing complex	6	26	ENSMUSG00000020961(Ston2),ENSMUSG00000033222(Ttf2),ENSMUSG00000037991(Rmi2),ENSMUSG00000038292(Kash5),ENSMUSG00000043719(Col6a6),ENSMUSG00000091405(H4c14)	ENSMUSG00000000094(Tbx4),ENSMUSG00000002769(Gnmt),ENSMUSG00000020295(Hbq1a),ENSMUSG00000020609(Apob),ENSMUSG00000021675(F2rl2),ENSMUSG00000024164(C3),ENSMUSG00000024529(Lox),ENSMUSG00000024659(Anxa1),ENSMUSG00000027536(Chmp4c),ENSMUSG00000032083(Apoa1),ENSMUSG00000036594(H2-Aa),ENSMUSG00000037578(Pkd2l1),ENSMUSG00000038195(Rilp),ENSMUSG00000041460(Cacna2d4),ENSMUSG00000041471(Shld2),ENSMUSG000000…
