# Supplementary material for: Transcriptomic Profiling in Aged Mice Reveals an Association Between Sevoflurane Anesthesia and Neurocognitive Dysfunction
Source: Cell Mol Neurobiol. 2026 Jan 30;46:39. doi: 10.1007/s10571-026-01677-y (PMC12906444; doi:10.1007/s10571-026-01677-y)
Supplement: Supplementary file 3 — Supplementary Material 3 [file 10571_2026_1677_MOESM3_ESM.csv]

id	B1_count	B2_count	B3_count	B4_count	B5_count	B6_count	A1_count	A2_count	A3_count	A4_count	A5_count	A6_count	B1_tpm	B2_tpm	B3_tpm	B4_tpm	B5_tpm	B6_tpm	A1_tpm	A2_tpm	A3_tpm	A4_tpm	A5_tpm	A6_tpm	B_mean	A_mean	log2(fc)	PValue	FDR	Symbol	Description	KEGG_A_class	KEGG_B_class	Pathway	K_ID	GO Component	GO Function	GO Process	TF_family
ENSMUSG00000028195	91	87	123	94	93	89	47	51	38	81	65	63	5.361	4.836	5.994	5.783	4.498	5.387	3.09	3.275	2.619	3.884	3.306	3.167	5.309833333	3.2235	-0.720038595	0.0002072	1	Ccn1	cellular communication network factor 1 [Source:MGI Symbol;Acc:MGI:88613]	-	-	-	-	GO:0005576//extracellular region;GO:0005615//extracellular space;GO:0005829//cytosol;GO:0016020//membrane;GO:0062023//collagen-containing extracellular matrix	GO:0005178//integrin binding;GO:0005515//protein binding;GO:0008201//heparin binding;GO:0019838//growth factor binding;GO:0050840//extracellular matrix binding	GO:0001649//osteoblast differentiation;GO:0002041//intussusceptive angiogenesis;GO:0003181//atrioventricular valve morphogenesis;GO:0003278//apoptotic process involved in heart morphogenesis;GO:0003281//ventricular septum development;GO:0006915//apoptotic process;GO:0006935//chemotaxis;GO:0007155//cell adhesion;GO:0007165//signal transduction;GO:0010811//positive regulation of cell-substrate adhe…	--
ENSMUSG00000065947	8791	9726	10819	9345	12311	8079	5323	4973	7139	8389	9367	5697	3520.346	3675.288	3584.059	3908.112	4047.494	3324.464	2378.803	2170.856	3344.753	2734.732	3238.31	1947.147	3676.627167	2635.766833	-0.480160134	0.000381754	1	mt-Nd4l	mitochondrially encoded NADH dehydrogenase 4L [Source:MGI Symbol;Acc:MGI:102497]	Metabolism;Human Diseases;Human Diseases;Human Diseases;Human Diseases;Human Diseases;Human Diseases;Organismal Systems;Human Diseases;Human Diseases;Organismal Systems;Metabolism	Global and overview maps;Neurodegenerative disease;Neurodegenerative disease;Neurodegenerative disease;Neurodegenerative disease;Neurodegenerative disease;Neurodegenerative disease;Environmental adaptation;Cancer: overview;Cardiovascular disease;Nervous system;Energy metabolism	ko01100//Metabolic pathways;ko05022//Pathways of neurodegeneration - multiple diseases;ko05010//Alzheimer disease;ko05014//Amyotrophic lateral sclerosis;ko05016//Huntington disease;ko05020//Prion disease;ko05012//Parkinson disease;ko04714//Thermogenesis;ko05208//Chemical carcinogenesis - reactive oxygen species;ko05415//Diabetic cardiomyopathy;ko04723//Retrograde endocannabinoid signaling;ko00190…	K03882;K03882;K03882;K03882;K03882;K03882;K03882;K03882;K03882;K03882;K03882;K03882	GO:0005739//mitochondrion;GO:0005743//mitochondrial inner membrane;GO:0045271//respiratory chain complex I	GO:0008137//NADH dehydrogenase (ubiquinone) activity;GO:0016491//oxidoreductase activity;GO:0016651//oxidoreductase activity, acting on NAD(P)H	GO:0009060//aerobic respiration;GO:0042773//ATP synthesis coupled electron transport;GO:0042776//proton motive force-driven mitochondrial ATP synthesis;GO:1902600//proton transmembrane transport	--
ENSMUSG00000064368	10734	11585	17424	10455	17041	12833	8588	8115	8007	10193	11286	10643	2459.789	2505.199	3303.125	2502.078	3206.1	3021.908	2196.257	2027.17	2146.771	1901.497	2232.786	2081.64	2833.033167	2097.686833	-0.43354818	0.00043609	1	mt-Nd6	mitochondrially encoded NADH dehydrogenase 6 [Source:MGI Symbol;Acc:MGI:102495]	Metabolism;Human Diseases;Human Diseases;Human Diseases;Human Diseases;Human Diseases;Human Diseases;Organismal Systems;Human Diseases;Human Diseases;Organismal Systems;Metabolism	Global and overview maps;Neurodegenerative disease;Neurodegenerative disease;Neurodegenerative disease;Neurodegenerative disease;Neurodegenerative disease;Neurodegenerative disease;Environmental adaptation;Cancer: overview;Cardiovascular disease;Nervous system;Energy metabolism	ko01100//Metabolic pathways;ko05022//Pathways of neurodegeneration - multiple diseases;ko05010//Alzheimer disease;ko05014//Amyotrophic lateral sclerosis;ko05016//Huntington disease;ko05020//Prion disease;ko05012//Parkinson disease;ko04714//Thermogenesis;ko05208//Chemical carcinogenesis - reactive oxygen species;ko05415//Diabetic cardiomyopathy;ko04723//Retrograde endocannabinoid signaling;ko00190…	K03884;K03884;K03884;K03884;K03884;K03884;K03884;K03884;K03884;K03884;K03884;K03884	GO:0005739//mitochondrion;GO:0005743//mitochondrial inner membrane;GO:0016020//membrane;GO:0031966//mitochondrial membrane	GO:0008137//NADH dehydrogenase (ubiquinone) activity;GO:0016491//oxidoreductase activity	GO:0006120//mitochondrial electron transport, NADH to ubiquinone;GO:0009060//aerobic respiration;GO:0032981//mitochondrial respiratory chain complex I assembly;GO:0035094//response to nicotine;GO:0042220//response to cocaine;GO:0042542//response to hydrogen peroxide;GO:0042776//proton motive force-driven mitochondrial ATP synthesis;GO:1902600//proton transmembrane transport	--
ENSMUSG00000064360	28096	32005	30213	23008	33524	23813	15344	19059	23195	26457	23546	18424	9602.158	10321.721	8541.991	8211.903	9406.453	8362.87	5852.181	7100.514	9274.666	7360.755	6947.239	5374.197	9074.516	6984.925333	-0.377576004	0.001022776	1	mt-Nd3	mitochondrially encoded NADH dehydrogenase 3 [Source:MGI Symbol;Acc:MGI:102499]	Metabolism;Human Diseases;Human Diseases;Human Diseases;Human Diseases;Human Diseases;Human Diseases;Organismal Systems;Human Diseases;Human Diseases;Organismal Systems;Metabolism	Global and overview maps;Neurodegenerative disease;Neurodegenerative disease;Neurodegenerative disease;Neurodegenerative disease;Neurodegenerative disease;Neurodegenerative disease;Environmental adaptation;Cancer: overview;Cardiovascular disease;Nervous system;Energy metabolism	ko01100//Metabolic pathways;ko05022//Pathways of neurodegeneration - multiple diseases;ko05010//Alzheimer disease;ko05014//Amyotrophic lateral sclerosis;ko05016//Huntington disease;ko05020//Prion disease;ko05012//Parkinson disease;ko04714//Thermogenesis;ko05208//Chemical carcinogenesis - reactive oxygen species;ko05415//Diabetic cardiomyopathy;ko04723//Retrograde endocannabinoid signaling;ko00190…	K03880;K03880;K03880;K03880;K03880;K03880;K03880;K03880;K03880;K03880;K03880;K03880	GO:0005739//mitochondrion;GO:0005743//mitochondrial inner membrane;GO:0016020//membrane;GO:0031966//mitochondrial membrane;GO:0045271//respiratory chain complex I	GO:0008137//NADH dehydrogenase (ubiquinone) activity;GO:0016491//oxidoreductase activity	GO:0006120//mitochondrial electron transport, NADH to ubiquinone;GO:0006979//response to oxidative stress;GO:0009060//aerobic respiration;GO:0009642//response to light intensity;GO:0009725//response to hormone;GO:0042776//proton motive force-driven mitochondrial ATP synthesis;GO:0071385//cellular response to glucocorticoid stimulus;GO:1902600//proton transmembrane transport	--
ENSMUSG00000037661	9	16	26	24	31	22	8	6	6	7	15	9	0.541	0.908	1.294	1.394	1.643	1.36	0.629	0.452	0.424	1.264	1.527	0.489	1.19	0.7975	-0.57740515	0.00120076	1	Gpr160	G protein-coupled receptor 160 [Source:MGI Symbol;Acc:MGI:1919112]	-	-	-	-	GO:0005886//plasma membrane;GO:0016020//membrane;GO:0043235//receptor complex	GO:0004930//G protein-coupled receptor activity	GO:0007186//G protein-coupled receptor signaling pathway	--
ENSMUSG00000064356	6389	9807	6736	6769	11455	6994	3387	3673	5691	6071	6572	3628	3724.829	5395.349	3248.751	4121.341	5482.949	4190.018	2203.654	2334.316	3881.875	2881.317	3307.819	1805.286	4360.5395	2735.711167	-0.672590721	0.001635695	1	mt-Atp8	mitochondrially encoded ATP synthase 8 [Source:MGI Symbol;Acc:MGI:99926]	Metabolism;Human Diseases;Human Diseases;Human Diseases;Human Diseases;Human Diseases;Human Diseases;Organismal Systems;Human Diseases;Human Diseases;Metabolism	Global and overview maps;Neurodegenerative disease;Neurodegenerative disease;Neurodegenerative disease;Neurodegenerative disease;Neurodegenerative disease;Neurodegenerative disease;Environmental adaptation;Cancer: overview;Cardiovascular disease;Energy metabolism	ko01100//Metabolic pathways;ko05022//Pathways of neurodegeneration - multiple diseases;ko05010//Alzheimer disease;ko05014//Amyotrophic lateral sclerosis;ko05016//Huntington disease;ko05020//Prion disease;ko05012//Parkinson disease;ko04714//Thermogenesis;ko05208//Chemical carcinogenesis - reactive oxygen species;ko05415//Diabetic cardiomyopathy;ko00190//Oxidative phosphorylation	K02125;K02125;K02125;K02125;K02125;K02125;K02125;K02125;K02125;K02125;K02125	GO:0000276//mitochondrial proton-transporting ATP synthase complex, coupling factor F(o);GO:0005739//mitochondrion;GO:0016020//membrane;GO:0031966//mitochondrial membrane;GO:0045259//proton-transporting ATP synthase complex;GO:0045263//proton-transporting ATP synthase complex, coupling factor F(o)	GO:0015078//proton transmembrane transporter activity;GO:0016491//oxidoreductase activity;GO:0016787//hydrolase activity	GO:0006754//ATP biosynthetic process;GO:0015986//proton motive force-driven ATP synthesis;GO:1902600//proton transmembrane transport	--
ENSMUSG00000058626	6	3	3	1	9	1	16	8	13	98	5	5	0.275	0.13	0.114	0.048	0.339	0.047	0.82	0.4	0.698	3.662	0.198	0.196	0.158833333	0.995666667	2.648149118	0.002364737	1	Capn11	calpain 11 [Source:MGI Symbol;Acc:MGI:1352490]	-	-	-	-	GO:0001669//acrosomal vesicle;GO:0005737//cytoplasm;GO:0031410//cytoplasmic vesicle	GO:0004198//calcium-dependent cysteine-type endopeptidase activity;GO:0005509//calcium ion binding;GO:0008234//cysteine-type peptidase activity;GO:0046872//metal ion binding	GO:0006508//proteolysis	--
ENSMUSG00000027875	143	206	177	159	193	208	140	132	93	150	137	134	5.169	7.027	5.388	6.555	5.728	8.067	6.274	5.202	4.014	4.414	4.276	4.155	6.322333333	4.7225	-0.420906304	0.002466939	1	Hmgcs2	3-hydroxy-3-methylglutaryl-Coenzyme A synthase 2 [Source:MGI Symbol;Acc:MGI:101939]	Metabolism;Organismal Systems;Metabolism;Metabolism;Metabolism	Global and overview maps;Endocrine system;Amino acid metabolism;Carbohydrate metabolism;Metabolism of terpenoids and polyketides	ko01100//Metabolic pathways;ko03320//PPAR signaling pathway;ko00280//Valine, leucine and isoleucine degradation;ko00650//Butanoate metabolism;ko00900//Terpenoid backbone biosynthesis	K01641;K01641;K01641;K01641;K01641	GO:0005739//mitochondrion;GO:0005743//mitochondrial inner membrane;GO:0005759//mitochondrial matrix	GO:0004421//hydroxymethylglutaryl-CoA synthase activity;GO:0016740//transferase activity;GO:0016746//acyltransferase activity;GO:0042802//identical protein binding	GO:0001822//kidney development;GO:0001889//liver development;GO:0006084//acetyl-CoA metabolic process;GO:0006695//cholesterol biosynthetic process;GO:0007494//midgut development;GO:0007584//response to nutrient;GO:0008299//isoprenoid biosynthetic process;GO:0009266//response to temperature stimulus;GO:0009410//response to xenobiotic stimulus;GO:0009617//response to bacterium;GO:0010038//response …	--
ENSMUSG00000103800	8	9	23	30	8	19	30	38	22	50	37	27	0.188	0.182	0.426	0.691	0.146	0.429	0.738	0.913	0.561	0.904	0.703	0.522	0.343666667	0.7235	1.07398309	0.002722452	1	Pcdha8	protocadherin alpha 8 [Source:MGI Symbol;Acc:MGI:2681879]	-	-	-	-	GO:0005886//plasma membrane;GO:0016020//membrane	GO:0003674//molecular_function;GO:0005509//calcium ion binding	GO:0007155//cell adhesion;GO:0007156//homophilic cell adhesion via plasma membrane adhesion molecules	--
ENSMUSG00000053007	111	80	133	107	111	85	57	42	62	78	87	87	1.764	1.2	1.721	1.776	1.411	1.388	1.112	0.728	1.153	1.009	1.194	1.18	1.543333333	1.062666667	-0.538360564	0.003102308	1	Creb5	cAMP responsive element binding protein 5 [Source:MGI Symbol;Acc:MGI:2443973]	Environmental Information Processing;Human Diseases;Human Diseases;Human Diseases;Human Diseases;Human Diseases;Organismal Systems;Environmental Information Processing;Human Diseases;Human Diseases;Human Diseases;Environmental Information Processing;Human Diseases;Human Diseases;Organismal Systems;Organismal Systems;Organismal Systems;Organismal Systems;Environmental Information Processing;Enviro…	Signal transduction;Infectious disease: viral;Neurodegenerative disease;Neurodegenerative disease;Infectious disease: viral;Infectious disease: viral;Environmental adaptation;Signal transduction;Cancer: overview;Cancer: overview;Substance dependence;Signal transduction;Infectious disease: viral;Endocrine and metabolic disease;Circulatory system;Endocrine system;Nervous system;Endocrine system;Sig…	ko04151//PI3K-Akt signaling pathway;ko05165//Human papillomavirus infection;ko05016//Huntington disease;ko05020//Prion disease;ko05163//Human cytomegalovirus infection;ko05166//Human T-cell leukemia virus 1 infection;ko04714//Thermogenesis;ko04024//cAMP signaling pathway;ko05203//Viral carcinogenesis;ko05207//Chemical carcinogenesis - receptor activation;ko05034//Alcoholism;ko04022//cGMP-PKG sign…	K09047;K09047;K09047;K09047;K09047;K09047;K09047;K09047;K09047;K09047;K09047;K09047;K09047;K09047;K09047;K09047;K09047;K09047;K09047;K09047;K09047;K09047;K09047;K09047;K09047;K09047;K09047;K09047;K09047;K09047;K09047;K09047;K09047;K09047	GO:0005634//nucleus	GO:0003677//DNA binding;GO:0003700//DNA-binding transcription factor activity;GO:1990837//sequence-specific double-stranded DNA binding	GO:0006355//regulation of DNA-templated transcription;GO:0045893//positive regulation of DNA-templated transcription	TF_bZIP
ENSMUSG00000021250	457	340	372	449	429	359	200	258	198	302	437	306	25.784	18.102	17.363	26.456	19.872	20.813	12.593	15.868	13.07	13.871	21.286	14.735	21.39833333	15.23716667	-0.489903773	0.003118541	1	Fos	FBJ osteosarcoma oncogene [Source:MGI Symbol;Acc:MGI:95574]	Human Diseases;Environmental Information Processing;Human Diseases;Human Diseases;Human Diseases;Human Diseases;Environmental Information Processing;Human Diseases;Human Diseases;Human Diseases;Human Diseases;Human Diseases;Human Diseases;Organismal Systems;Human Diseases;Human Diseases;Human Diseases;Cellular Processes;Human Diseases;Organismal Systems;Organismal Systems;Organismal Systems;Organ…	Cancer: overview;Signal transduction;Infectious disease: bacterial;Infectious disease: viral;Infectious disease: viral;Infectious disease: viral;Signal transduction;Cancer: overview;Cardiovascular disease;Infectious disease: viral;Cancer: overview;Infectious disease: viral;Endocrine and metabolic disease;Endocrine system;Cancer: specific types;Cardiovascular disease;Infectious disease: viral;Cell…	ko05200//Pathways in cancer;ko04010//MAPK signaling pathway;ko05132//Salmonella infection;ko05166//Human T-cell leukemia virus 1 infection;ko05171//Coronavirus disease - COVID-19;ko05170//Human immunodeficiency virus 1 infection;ko04024//cAMP signaling pathway;ko05208//Chemical carcinogenesis - reactive oxygen species;ko05417//Lipid and atherosclerosis;ko05167//Kaposi sarcoma-associated herpesvir…	K04379;K04379;K04379;K04379;K04379;K04379;K04379;K04379;K04379;K04379;K04379;K04379;K04379;K04379;K04379;K04379;K04379;K04379;K04379;K04379;K04379;K04379;K04379;K04379;K04379;K04379;K04379;K04379;K04379;K04379;K04379;K04379;K04379;K04379;K04379;K04379;K04379;K04379;K04379;K04379;K04379;K04379;K04379;K04379	GO:0005634//nucleus;GO:0005654//nucleoplasm;GO:0005667//transcription regulator complex;GO:0005737//cytoplasm;GO:0005783//endoplasmic reticulum;GO:0005829//cytosol;GO:0016363//nuclear matrix;GO:0032993//protein-DNA complex;GO:0035976//transcription factor AP-1 complex;GO:0090575//RNA polymerase II transcription regulator complex	GO:0000976//transcription cis-regulatory region binding;GO:0000978//RNA polymerase II cis-regulatory region sequence-specific DNA binding;GO:0000979//RNA polymerase II core promoter sequence-specific DNA binding;GO:0000981//DNA-binding transcription factor activity, RNA polymerase II-specific;GO:0001221//transcription coregulator binding;GO:0001228//DNA-binding transcription activator activity, R…	GO:0001661//conditioned taste aversion;GO:0003407//neural retina development;GO:0006355//regulation of DNA-templated transcription;GO:0006357//regulation of transcription by RNA polymerase II;GO:0006366//transcription by RNA polymerase II;GO:0007179//transforming growth factor beta receptor signaling pathway;GO:0007399//nervous system development;GO:0007565//female pregnancy;GO:0009410//response …	TF_bZIP
ENSMUSG00000058447	0	0	0	0	0	0	0	20	0	10	28	10	0	0	0	0	0	0	0	1.096	0	0.412	1.198	0.445	0.001	0.525166667	9.036631538	0.003302438	1	Gm26920	predicted gene, 26920 [Source:MGI Symbol;Acc:MGI:5504035]	-	-	-	-	GO:0005634//nucleus	-	GO:0006355//regulation of DNA-templated transcription	--
ENSMUSG00000045193	618	997	1103	844	1128	890	529	550	686	774	813	770	57.165	88.662	87.435	89.327	93.003	88.695	54.724	57.133	72.6	58.539	69.553	64.003	84.04783333	62.75866667	-0.421395927	0.003314497	1	Cirbp	cold inducible RNA binding protein [Source:MGI Symbol;Acc:MGI:893588]	-	-	-	-	GO:0005634//nucleus;GO:0005654//nucleoplasm;GO:0005681//spliceosomal complex;GO:0005737//cytoplasm;GO:0010494//cytoplasmic stress granule	GO:0003676//nucleic acid binding;GO:0003723//RNA binding;GO:0003730//mRNA 3'-UTR binding;GO:0008266//poly(U) RNA binding;GO:0030371//translation repressor activity;GO:0070181//small ribosomal subunit rRNA binding	GO:0009411//response to UV;GO:0017148//negative regulation of translation;GO:0030308//negative regulation of cell growth;GO:0034063//stress granule assembly;GO:0045727//positive regulation of translation;GO:0048026//positive regulation of mRNA splicing, via spliceosome;GO:0048255//mRNA stabilization;GO:0070417//cellular response to cold;GO:1902806//regulation of cell cycle G1/S phase transition	--
ENSMUSG00000038393	743	890	1017	605	870	764	544	555	503	741	596	759	31.436	35.541	35.559	26.719	30.22	33.152	25.692	25.542	24.904	25.495	21.739	27.373	32.1045	25.12416667	-0.353699785	0.003648613	1	Txnip	thioredoxin interacting protein [Source:MGI Symbol;Acc:MGI:1889549]	Organismal Systems	Immune system	ko04621//NOD-like receptor signaling pathway	K20910	GO:0005737//cytoplasm;GO:0005829//cytosol	GO:0004857//enzyme inhibitor activity;GO:0005515//protein binding;GO:0031625//ubiquitin protein ligase binding	GO:0000122//negative regulation of transcription by RNA polymerase II;GO:0006606//protein import into nucleus;GO:0006979//response to oxidative stress;GO:0009410//response to xenobiotic stimulus;GO:0009612//response to mechanical stimulus;GO:0009749//response to glucose;GO:0015031//protein transport;GO:0030216//keratinocyte differentiation;GO:0032355//response to estradiol;GO:0032570//response to…	--
ENSMUSG00000025316	283	247	343	211	392	242	362	381	287	481	443	411	11.601	10.329	10.561	6.976	15.19	6.998	17.885	17.859	10.395	15.892	16.394	14.219	10.27583333	15.44066667	0.587479648	0.003863769	1	Banp	BTG3 associated nuclear protein [Source:MGI Symbol;Acc:MGI:1889023]	-	-	-	-	GO:0005634//nucleus;GO:0005654//nucleoplasm;GO:0016020//membrane;GO:0016604//nuclear body	GO:0003677//DNA binding;GO:0005515//protein binding	GO:0006325//chromatin organization;GO:0034504//protein localization to nucleus;GO:0042177//negative regulation of protein catabolic process;GO:0045893//positive regulation of DNA-templated transcription	--
ENSMUSG00000019232	423	827	585	531	732	585	352	429	455	477	538	481	17.079	33.476	20.479	24.961	27.067	25.759	17.918	18.9	23.591	16.284	20.174	17.101	24.8035	18.99466667	-0.384949318	0.003945219	1	Etnppl	ethanolamine phosphate phospholyase [Source:MGI Symbol;Acc:MGI:1919010]	Metabolism;Metabolism	Global and overview maps;Lipid metabolism	ko01100//Metabolic pathways;ko00564//Glycerophospholipid metabolism	K14286;K14286	GO:0005739//mitochondrion	GO:0003674//molecular_function;GO:0008483//transaminase activity;GO:0016829//lyase activity;GO:0030170//pyridoxal phosphate binding;GO:0050459//ethanolamine-phosphate phospho-lyase activity	GO:0008150//biological_process	--
ENSMUSG00000002346	465	421	415	383	459	411	485	482	441	599	608	598	17.304	14.784	12.776	14.885	14.023	15.716	20.142	19.553	19.201	18.146	19.533	18.993	14.91466667	19.26133333	0.36897584	0.004191308	1	Slc25a42	solute carrier family 25, member 42 [Source:MGI Symbol;Acc:MGI:1920345]	-	-	-	-	GO:0005739//mitochondrion;GO:0005743//mitochondrial inner membrane	GO:0005347//ATP transmembrane transporter activity;GO:0015217//ADP transmembrane transporter activity;GO:0015228//coenzyme A transmembrane transporter activity;GO:0015291//secondary active transmembrane transporter activity;GO:0043262//ADP phosphatase activity;GO:0080122//AMP transmembrane transporter activity	GO:0015866//ADP transport;GO:0015867//ATP transport;GO:0015937//coenzyme A biosynthetic process;GO:0035349//coenzyme A transmembrane transport;GO:0055085//transmembrane transport;GO:0080121//AMP transport	--
ENSMUSG00000115302	4	8	0	4	4	0	0	0	0	0	0	0	0.094	0.185	0	0.097	0.079	0	0	0	0	0	0	0	0.075833333	0.001	-6.244760234	0.00437969	1	Gm49394	predicted gene, 49394 [Source:MGI Symbol;Acc:MGI:6121625]	-	-	-	-	-	-	-	--
ENSMUSG00000024529	8	10	5	5	46	6	7	4	3	3	1	4	0.213	0.237	0.11	0.139	1.005	0.164	0.208	0.116	0.093	0.065	0.023	0.091	0.311333333	0.099333333	-1.648110219	0.004395948	1	Lox	lysyl oxidase [Source:MGI Symbol;Acc:MGI:96817]	-	-	-	-	GO:0005576//extracellular region;GO:0005581//collagen trimer;GO:0005615//extracellular space;GO:0031012//extracellular matrix;GO:0062023//collagen-containing extracellular matrix	GO:0004720//protein-lysine 6-oxidase activity;GO:0005507//copper ion binding;GO:0005515//protein binding;GO:0005518//collagen binding;GO:0016491//oxidoreductase activity;GO:0016641//oxidoreductase activity, acting on the CH-NH2 group of donors, oxygen as acceptor;GO:0036094//small molecule binding;GO:0046872//metal ion binding;GO:0060090//molecular adaptor activity	GO:0001568//blood vessel development;GO:0001649//osteoblast differentiation;GO:0001932//regulation of protein phosphorylation;GO:0007507//heart development;GO:0009410//response to xenobiotic stimulus;GO:0009725//response to hormone;GO:0010468//regulation of gene expression;GO:0016202//regulation of striated muscle tissue development;GO:0017015//regulation of transforming growth factor beta recept…	--
ENSMUSG00000079707	1	4	5	3	0	8	0	0	0	0	0	1	0.238	0.942	0.853	0.518	0	1.39	0	0	0	0	0	0.21	0.656833333	0.035	-4.230100516	0.004562906	1	Dynlt2a1	dynein light chain Tctex-type 2A1 [Source:MGI Symbol;Acc:MGI:98642]	Cellular Processes	Cell motility	ko04814//Motor proteins	K25419	GO:0005575//cellular_component;GO:0005737//cytoplasm;GO:0005829//cytosol;GO:0005856//cytoskeleton;GO:0005868//cytoplasmic dynein complex;GO:0005874//microtubule;GO:0016020//membrane;GO:0030286//dynein complex;GO:0036126//sperm flagellum	GO:0003674//molecular_function;GO:0005515//protein binding;GO:0045505//dynein intermediate chain binding	GO:0007018//microtubule-based movement;GO:0008150//biological_process	--
ENSMUSG00000025289	221	313	275	226	255	291	149	188	207	206	232	223	26.55	35.483	27.33	28.354	25.151	35.923	19.976	24.62	29.095	20.146	24.062	22.865	29.7985	23.46066667	-0.3449957	0.00541586	1	Prdx4	peroxiredoxin 4 [Source:MGI Symbol;Acc:MGI:1859815]	-	-	-	-	GO:0005615//extracellular space;GO:0005737//cytoplasm;GO:0005739//mitochondrion;GO:0005783//endoplasmic reticulum;GO:0005790//smooth endoplasmic reticulum;GO:0005829//cytosol	GO:0004601//peroxidase activity;GO:0005515//protein binding;GO:0008379//thioredoxin peroxidase activity;GO:0016209//antioxidant activity;GO:0016491//oxidoreductase activity;GO:0042802//identical protein binding;GO:0051920//peroxiredoxin activity;GO:0140313//molecular sequestering activity;GO:0140824//thioredoxin-dependent peroxiredoxin activity	GO:0006979//response to oxidative stress;GO:0007283//spermatogenesis;GO:0008584//male gonad development;GO:0022417//protein maturation by protein folding;GO:0030198//extracellular matrix organization;GO:0042744//hydrogen peroxide catabolic process;GO:0045454//cell redox homeostasis;GO:0072593//reactive oxygen species metabolic process;GO:0098869//cellular oxidant detoxification;GO:2000255//negati…	--
ENSMUSG00000024659	31	40	32	17	26	27	11	12	15	24	17	14	2.202	2.682	1.941	1.261	1.517	1.971	0.872	0.989	1.247	1.388	1.055	0.849	1.929	1.066666667	-0.854743739	0.00563943	1	Anxa1	annexin A1 [Source:MGI Symbol;Acc:MGI:96819]	-	-	-	-	GO:0001533//cornified envelope;GO:0001891//phagocytic cup;GO:0005576//extracellular region;GO:0005615//extracellular space;GO:0005634//nucleus;GO:0005654//nucleoplasm;GO:0005737//cytoplasm;GO:0005768//endosome;GO:0005769//early endosome;GO:0005829//cytosol;GO:0005884//actin filament;GO:0005886//plasma membrane;GO:0005929//cilium;GO:0009986//cell surface;GO:0010008//endosome membrane;GO:0012506//v…	GO:0001786//phosphatidylserine binding;GO:0003697//single-stranded DNA binding;GO:0003727//single-stranded RNA binding;GO:0004859//phospholipase inhibitor activity;GO:0005509//calcium ion binding;GO:0005515//protein binding;GO:0005543//phospholipid binding;GO:0005544//calcium-dependent phospholipid binding;GO:0019834//phospholipase A2 inhibitor activity;GO:0036121//double-stranded DNA helicase ac…	GO:0001780//neutrophil homeostasis;GO:0002250//adaptive immune response;GO:0002548//monocyte chemotaxis;GO:0002685//regulation of leukocyte migration;GO:0006909//phagocytosis;GO:0006954//inflammatory response;GO:0007165//signal transduction;GO:0007166//cell surface receptor signaling pathway;GO:0007187//G protein-coupled receptor signaling pathway, coupled to cyclic nucleotide second messenger;GO…	--
ENSMUSG00000069372	13	42	13	14	86	31	7	16	10	18	12	3	1.275	5.088	0.997	1.476	7.721	2.797	0.724	1.876	1.734	1.537	0.96	0.444	3.225666667	1.2125	-1.411612614	0.005772217	1	Ctxn3	cortexin 3 [Source:MGI Symbol;Acc:MGI:3642816]	-	-	-	-	GO:0005575//cellular_component;GO:0016020//membrane	GO:0003674//molecular_function	GO:0008150//biological_process	--
ENSMUSG00000069892	70	59	61	40	70	57	41	43	29	42	41	39	1.471	1.112	1.062	0.845	1.298	1.291	0.905	0.964	0.674	0.685	1.207	1.669	1.179833333	1.017333333	-0.213790613	0.00584554	1	9930111J21Rik2	RIKEN cDNA 9930111J21 gene 2 [Source:MGI Symbol;Acc:MGI:3711310]	-	-	-	-	GO:0005575//cellular_component;GO:0005789//endoplasmic reticulum membrane;GO:0016020//membrane	GO:0003674//molecular_function;GO:0003924//GTPase activity;GO:0005525//GTP binding;GO:0016787//hydrolase activity	GO:0000045//autophagosome assembly;GO:0008150//biological_process;GO:0035458//cellular response to interferon-beta;GO:0045087//innate immune response	--
ENSMUSG00000034601	102	83	100	79	85	91	89	109	109	178	133	144	2.584	1.758	1.845	1.969	1.465	2.262	3.809	2.63	2.857	3.47	2.577	2.89	1.9805	3.038833333	0.61765285	0.006004152	1	2700049A03Rik	RIKEN cDNA 2700049A03 gene [Source:MGI Symbol;Acc:MGI:1924217]	-	-	-	-	GO:0001917//photoreceptor inner segment;GO:0005737//cytoplasm;GO:0005813//centrosome;GO:0005814//centriole;GO:0005856//cytoskeleton;GO:0036064//ciliary basal body;GO:0042995//cell projection	GO:0005515//protein binding	GO:0007224//smoothened signaling pathway;GO:0030030//cell projection organization;GO:0060271//cilium assembly;GO:0070201//regulation of establishment of protein localization	--
ENSMUSG00000032083	2	1	3	6	8	14	0	1	0	0	2	2	0.23	0.108	0.285	0.72	0.755	1.653	0	0.125	0	0	0.198	0.196	0.625166667	0.0865	-2.853468819	0.006348116	1	Apoa1	apolipoprotein A-I [Source:MGI Symbol;Acc:MGI:88049]	Human Diseases;Organismal Systems;Organismal Systems;Organismal Systems;Human Diseases;Organismal Systems	Cardiovascular disease;Endocrine system;Digestive system;Digestive system;Infectious disease: parasitic;Digestive system	ko05417//Lipid and atherosclerosis;ko03320//PPAR signaling pathway;ko04979//Cholesterol metabolism;ko04975//Fat digestion and absorption;ko05143//African trypanosomiasis;ko04977//Vitamin digestion and absorption	K08757;K08757;K08757;K08757;K08757;K08757	GO:0005576//extracellular region;GO:0005615//extracellular space;GO:0005829//cytosol;GO:0009986//cell surface;GO:0030139//endocytic vesicle;GO:0031410//cytoplasmic vesicle;GO:0034361//very-low-density lipoprotein particle;GO:0034362//low-density lipoprotein particle;GO:0034363//intermediate-density lipoprotein particle;GO:0034364//high-density lipoprotein particle;GO:0034365//discoidal high-densi…	GO:0001540//amyloid-beta binding;GO:0005102//signaling receptor binding;GO:0005319//lipid transporter activity;GO:0005515//protein binding;GO:0005543//phospholipid binding;GO:0008035//high-density lipoprotein particle binding;GO:0008289//lipid binding;GO:0015485//cholesterol binding;GO:0019899//enzyme binding;GO:0031072//heat shock protein binding;GO:0034190//apolipoprotein receptor binding;GO:00…	GO:0001932//regulation of protein phosphorylation;GO:0001935//endothelial cell proliferation;GO:0002719//negative regulation of cytokine production involved in immune response;GO:0006644//phospholipid metabolic process;GO:0006656//phosphatidylcholine biosynthetic process;GO:0006695//cholesterol biosynthetic process;GO:0006869//lipid transport;GO:0007186//G protein-coupled receptor signaling pathw…	--
ENSMUSG00000064357	105564	108016	123361	102045	130759	97581	74784	80026	82143	104872	103434	95581	18436.238	17801.413	17822.773	18611.818	18748.813	17512.116	14575.384	15235.367	16784.43	14909.856	15595.185	14247.326	18155.5285	15224.59133	-0.254005424	0.006382047	1	mt-Atp6	mitochondrially encoded ATP synthase 6 [Source:MGI Symbol;Acc:MGI:99927]	Metabolism;Human Diseases;Human Diseases;Human Diseases;Human Diseases;Human Diseases;Human Diseases;Organismal Systems;Human Diseases;Human Diseases;Metabolism	Global and overview maps;Neurodegenerative disease;Neurodegenerative disease;Neurodegenerative disease;Neurodegenerative disease;Neurodegenerative disease;Neurodegenerative disease;Environmental adaptation;Cancer: overview;Cardiovascular disease;Energy metabolism	ko01100//Metabolic pathways;ko05022//Pathways of neurodegeneration - multiple diseases;ko05010//Alzheimer disease;ko05014//Amyotrophic lateral sclerosis;ko05016//Huntington disease;ko05020//Prion disease;ko05012//Parkinson disease;ko04714//Thermogenesis;ko05208//Chemical carcinogenesis - reactive oxygen species;ko05415//Diabetic cardiomyopathy;ko00190//Oxidative phosphorylation	K02126;K02126;K02126;K02126;K02126;K02126;K02126;K02126;K02126;K02126;K02126	GO:0005739//mitochondrion;GO:0005743//mitochondrial inner membrane;GO:0045259//proton-transporting ATP synthase complex;GO:0045263//proton-transporting ATP synthase complex, coupling factor F(o)	GO:0015078//proton transmembrane transporter activity;GO:0016787//hydrolase activity;GO:0046933//proton-transporting ATP synthase activity, rotational mechanism	GO:0006754//ATP biosynthetic process;GO:0015986//proton motive force-driven ATP synthesis;GO:0042776//proton motive force-driven mitochondrial ATP synthesis;GO:0055093//response to hyperoxia;GO:1902600//proton transmembrane transport	--
ENSMUSG00000069170	47	39	49	37	35	41	27	21	17	30	24	34	2.559	1.793	1.968	1.579	1.917	2.361	0.713	1.2	1.33	1.614	1.26	1.408	2.0295	1.254166667	-0.694395259	0.006645675	1	Adgrv1	adhesion G protein-coupled receptor V1 [Source:MGI Symbol;Acc:MGI:1274784]	-	-	-	-	GO:0001917//photoreceptor inner segment;GO:0002141//stereocilia ankle link;GO:0002142//stereocilia ankle link complex;GO:0005576//extracellular region;GO:0005737//cytoplasm;GO:0005886//plasma membrane;GO:0009986//cell surface;GO:0016020//membrane;GO:0032391//photoreceptor connecting cilium;GO:0032420//stereocilium;GO:0042995//cell projection;GO:0043235//receptor complex;GO:0048471//perinuclear re…	GO:0001965//G-protein alpha-subunit binding;GO:0004888//transmembrane signaling receptor activity;GO:0004930//G protein-coupled receptor activity;GO:0005509//calcium ion binding;GO:0005515//protein binding;GO:0010855//adenylate cyclase inhibitor activity;GO:0016787//hydrolase activity;GO:0017022//myosin binding	GO:0007154//cell communication;GO:0007166//cell surface receptor signaling pathway;GO:0007186//G protein-coupled receptor signaling pathway;GO:0007194//negative regulation of adenylate cyclase activity;GO:0007399//nervous system development;GO:0007601//visual perception;GO:0007605//sensory perception of sound;GO:0010739//positive regulation of protein kinase A signaling;GO:0022008//neurogenesis;G…	--
ENSMUSG00000116953	34	54	68	66	62	52	30	21	26	61	38	27	2.167	3.266	3.643	4.429	3.26	3.422	2.183	1.493	1.985	3.201	2.126	1.469	3.3645	2.076166667	-0.696469859	0.00722071	1	Ermardl2	ER membrane associated RNA degradation like 2 [Source:MGI Symbol;Acc:MGI:3583895]	-	-	-	-	GO:0005575//cellular_component	GO:0003674//molecular_function	GO:0008150//biological_process	--
ENSMUSG00000023064	62	78	62	67	59	66	49	25	44	60	40	45	8.655	10.275	7.16	9.767	6.762	9.467	7.633	3.804	7.186	6.818	4.821	5.361	8.681	5.937166667	-0.54808663	0.007364114	1	Sncg	synuclein, gamma [Source:MGI Symbol;Acc:MGI:1298397]	-	-	-	-	GO:0005737//cytoplasm;GO:0005813//centrosome;GO:0005819//spindle;GO:0005856//cytoskeleton;GO:0030424//axon;GO:0043025//neuronal cell body;GO:0043679//axon terminus;GO:0048471//perinuclear region of cytoplasm	GO:0005515//protein binding;GO:0043014//alpha-tubulin binding;GO:0048487//beta-tubulin binding;GO:1903136//cuprous ion binding	GO:0007268//chemical synaptic transmission;GO:0008344//adult locomotory behavior;GO:0009306//protein secretion;GO:0014059//regulation of dopamine secretion;GO:0046928//regulation of neurotransmitter secretion;GO:0048488//synaptic vesicle endocytosis;GO:0050808//synapse organization;GO:0080135//regulation of cellular response to stress	--
ENSMUSG00000079419	30	23	14	26	27	21	6	11	10	17	13	16	1.938	1.402	0.748	1.754	1.432	1.394	0.433	0.775	0.756	0.894	0.725	0.882	1.444666667	0.744166667	-0.957038978	0.007433038	1	Ms4a6c	membrane-spanning 4-domains, subfamily A, member 6C [Source:MGI Symbol;Acc:MGI:2385644]	-	-	-	-	GO:0005802//trans-Golgi network;GO:0005886//plasma membrane;GO:0016020//membrane	-	GO:0007166//cell surface receptor signaling pathway	--
ENSMUSG00000047415	337	303	367	333	450	318	396	414	397	531	507	427	12.554	10.749	11.394	13.288	13.89	12.196	16.622	17.04	17.424	16.146	16.399	13.802	12.34516667	16.23883333	0.395501673	0.007524423	1	Gpr68	G protein-coupled receptor 68 [Source:MGI Symbol;Acc:MGI:2441763]	-	-	-	-	GO:0005886//plasma membrane;GO:0016020//membrane	GO:0004930//G protein-coupled receptor activity	GO:0007186//G protein-coupled receptor signaling pathway;GO:0030073//insulin secretion;GO:0030224//monocyte differentiation;GO:0032024//positive regulation of insulin secretion;GO:0035774//positive regulation of insulin secretion involved in cellular response to glucose stimulus;GO:0036035//osteoclast development;GO:0045656//negative regulation of monocyte differentiation;GO:0071467//cellular res…	--
ENSMUSG00000114004	3	1	3	5	8	0	13	4	5	10	26	9	0.364	0.233	0.404	0.946	1.067	0	2.514	0.9	1.085	1.565	3.175	1.378	0.502333333	1.7695	1.816624846	0.007786424	1	Gm48552	predicted gene, 48552 [Source:MGI Symbol;Acc:MGI:6098105]	-	-	-	-	GO:0016020//membrane	-	-	--
ENSMUSG00000020264	6	14	5	6	3	3	3	1	1	0	1	2	0.294	0.647	0.203	0.307	0.121	0.151	0.164	0.053	0.057	0	0.042	0.084	0.287166667	0.066666667	-2.106850796	0.007810097	1	Slc36a2	solute carrier family 36 (proton/amino acid symporter), member 2 [Source:MGI Symbol;Acc:MGI:1891430]	Organismal Systems	Digestive system	ko04974//Protein digestion and absorption	K14209	GO:0005768//endosome;GO:0005774//vacuolar membrane;GO:0005783//endoplasmic reticulum;GO:0005789//endoplasmic reticulum membrane;GO:0005886//plasma membrane;GO:0055038//recycling endosome membrane	GO:0005280//amino acid:proton symporter activity;GO:0005297//proline:proton symporter activity;GO:0015180//L-alanine transmembrane transporter activity;GO:0015187//glycine transmembrane transporter activity;GO:0015193//L-proline transmembrane transporter activity	GO:0010155//regulation of proton transport;GO:0015808//L-alanine transport;GO:0015816//glycine transport;GO:0015824//proline transport;GO:0032973//amino acid export across plasma membrane;GO:0035524//proline transmembrane transport;GO:0070881//regulation of proline transport;GO:1900925//positive regulation of glycine import across plasma membrane;GO:1902600//proton transmembrane transport	--
ENSMUSG00000022025	14	17	8	30	21	22	3	11	7	9	12	9	1.162	1.356	0.555	2.674	1.483	1.949	0.292	1.009	0.68	0.64	0.88	0.671	1.529833333	0.695333333	-1.137597831	0.007956483	1	Cnmd	chondromodulin [Source:MGI Symbol;Acc:MGI:1341171]	-	-	-	-	GO:0005576//extracellular region;GO:0012505//endomembrane system;GO:0016020//membrane	-	GO:0001886//endothelial cell morphogenesis;GO:0001937//negative regulation of endothelial cell proliferation;GO:0016525//negative regulation of angiogenesis;GO:0030154//cell differentiation;GO:0030948//negative regulation of vascular endothelial growth factor receptor signaling pathway;GO:0051216//cartilage development	--
ENSMUSG00000001948	37	50	57	60	53	46	30	21	26	34	40	43	6.311	7.977	8.046	10.659	7.4	8.047	5.721	3.881	5.198	4.73	5.827	6.271	8.073333333	5.271333333	-0.614996535	0.008217545	1	Spa17	sperm autoantigenic protein 17 [Source:MGI Symbol;Acc:MGI:1333778]	-	-	-	-	GO:0005737//cytoplasm;GO:0005929//cilium;GO:0009897//external side of plasma membrane;GO:0016020//membrane;GO:0031514//motile cilium;GO:0035686//sperm fibrous sheath;GO:0043005//neuron projection;GO:0097228//sperm principal piece	GO:0005515//protein binding;GO:0005516//calmodulin binding	GO:0007339//binding of sperm to zona pellucida	--
ENSMUSG00000115018	34	28	17	29	25	30	24	28	64	65	50	46	1.999	1.555	0.825	1.755	1.206	1.82	1.56	1.788	4.326	3.067	2.505	2.287	1.526666667	2.588833333	0.761916991	0.008256606	1	Ndor1	NADPH dependent diflavin oxidoreductase 1 [Source:MGI Symbol;Acc:MGI:1926047]	-	-	-	-	GO:0016020//membrane	-	-	--
ENSMUSG00000074575	744	707	754	742	842	707	872	895	781	908	894	982	22.004	19.405	19.008	22.905	20.686	21.131	28.756	28.378	26.986	21.5	23.685	25.463	20.8565	25.79466667	0.306575729	0.008417542	1	Kcng1	potassium voltage-gated channel, subfamily G, member 1 [Source:MGI Symbol;Acc:MGI:3616086]	-	-	-	-	GO:0005886//plasma membrane;GO:0008076//voltage-gated potassium channel complex;GO:0016020//membrane;GO:0034702//monoatomic ion channel complex	GO:0005216//monoatomic ion channel activity;GO:0005249//voltage-gated potassium channel activity;GO:0005251//delayed rectifier potassium channel activity;GO:0005267//potassium channel activity;GO:0005515//protein binding;GO:0015459//potassium channel regulator activity	GO:0001508//action potential;GO:0006811//monoatomic ion transport;GO:0006813//potassium ion transport;GO:0043266//regulation of potassium ion transport;GO:0051260//protein homooligomerization;GO:0055085//transmembrane transport;GO:0071805//potassium ion transmembrane transport;GO:1901379//regulation of potassium ion transmembrane transport	--
ENSMUSG00000039783	2	7	1	2	2	1	0	0	0	0	0	0	0.065	0.292	0.037	0.092	0.072	0.08	0	0	0	0	0	0	0.106333333	0.001	-6.732450113	0.008661106	1	Kmo	kynurenine 3-monooxygenase [Source:MGI Symbol;Acc:MGI:2138151]	Metabolism;Metabolism;Metabolism	Global and overview maps;Global and overview maps;Amino acid metabolism	ko01100//Metabolic pathways;ko01240//Biosynthesis of cofactors;ko00380//Tryptophan metabolism	K00486;K00486;K00486	GO:0005615//extracellular space;GO:0005739//mitochondrion;GO:0005741//mitochondrial outer membrane;GO:0005743//mitochondrial inner membrane;GO:0031966//mitochondrial membrane	GO:0004497//monooxygenase activity;GO:0004502//kynurenine 3-monooxygenase activity;GO:0016174//NAD(P)H oxidase H2O2-forming activity;GO:0050660//flavin adenine dinucleotide binding;GO:0071949//FAD binding	GO:0006569//tryptophan catabolic process;GO:0009435//NAD biosynthetic process;GO:0009651//response to salt stress;GO:0014049//positive regulation of glutamate secretion;GO:0019363//pyridine nucleotide biosynthetic process;GO:0019674//NAD metabolic process;GO:0019805//quinolinate biosynthetic process;GO:0032496//response to lipopolysaccharide;GO:0034276//kynurenic acid biosynthetic process;GO:0034…	--
ENSMUSG00000042312	354	420	423	315	455	265	181	228	282	355	308	299	58.719	65.92	58.286	54.82	61.922	45.261	33.518	41.378	54.763	48.008	44.042	41.996	57.488	43.95083333	-0.38737032	0.008726101	1	S100a13	S100 calcium binding protein A13 [Source:MGI Symbol;Acc:MGI:109581]	-	-	-	-	GO:0005576//extracellular region;GO:0005615//extracellular space;GO:0005634//nucleus;GO:0005654//nucleoplasm;GO:0005730//nucleolus;GO:0005737//cytoplasm;GO:0005829//cytosol;GO:0005886//plasma membrane;GO:0048471//perinuclear region of cytoplasm;GO:0062023//collagen-containing extracellular matrix	GO:0005507//copper ion binding;GO:0005509//calcium ion binding;GO:0008270//zinc ion binding;GO:0008289//lipid binding;GO:0017134//fibroblast growth factor binding;GO:0042803//protein homodimerization activity;GO:0046872//metal ion binding;GO:0048306//calcium-dependent protein binding;GO:0050786//RAGE receptor binding	GO:0001819//positive regulation of cytokine production;GO:0008284//positive regulation of cell population proliferation;GO:0008360//regulation of cell shape;GO:0015031//protein transport;GO:0032730//positive regulation of interleukin-1 alpha production;GO:0043123//positive regulation of canonical NF-kappaB signal transduction	--
ENSMUSG00000093485	18	24	28	6	16	24	10	5	0	1	12	0	1.204	1.513	1.565	0.389	0.85	1.678	0.763	0.345	0	0.076	0.671	0	1.199833333	0.309166667	-1.956377331	0.008878934	1	Gm20708	predicted gene 20708 [Source:MGI Symbol;Acc:MGI:5313155]	-	-	-	-	-	-	-	--
ENSMUSG00000041460	28	49	39	24	35	24	4	12	18	11	33	24	0.574	0.948	0.661	0.514	0.589	0.538	0.123	0.268	0.432	0.239	0.599	0.477	0.637333333	0.356333333	-0.83882067	0.009336831	1	Cacna2d4	calcium channel, voltage-dependent, alpha 2/delta subunit 4 [Source:MGI Symbol;Acc:MGI:2442632]	Environmental Information Processing;Organismal Systems;Organismal Systems;Human Diseases;Human Diseases;Organismal Systems;Human Diseases	Signal transduction;Circulatory system;Endocrine system;Cardiovascular disease;Cardiovascular disease;Circulatory system;Cardiovascular disease	ko04010//MAPK signaling pathway;ko04261//Adrenergic signaling in cardiomyocytes;ko04921//Oxytocin signaling pathway;ko05414//Dilated cardiomyopathy;ko05410//Hypertrophic cardiomyopathy;ko04260//Cardiac muscle contraction;ko05412//Arrhythmogenic right ventricular cardiomyopathy	K04861;K04861;K04861;K04861;K04861;K04861;K04861	GO:0005891//voltage-gated calcium channel complex;GO:0016020//membrane;GO:0034702//monoatomic ion channel complex	GO:0005245//voltage-gated calcium channel activity;GO:0005262//calcium channel activity;GO:0046872//metal ion binding	GO:0050908//detection of light stimulus involved in visual perception;GO:0070588//calcium ion transmembrane transport	--
ENSMUSG00000063727	27	18	24	27	21	17	4	9	7	18	21	6	1.14	0.717	0.838	1.19	0.728	0.737	0.188	0.414	0.346	0.618	0.765	0.216	0.891666667	0.4245	-1.070739932	0.009370303	1	Tnfrsf11b	tumor necrosis factor receptor superfamily, member 11b (osteoprotegerin) [Source:MGI Symbol;Acc:MGI:109587]	Environmental Information Processing;Organismal Systems	Signaling molecules and interaction;Development and regeneration	ko04060//Cytokine-cytokine receptor interaction;ko04380//Osteoclast differentiation	K05148;K05148	GO:0005576//extracellular region;GO:0005615//extracellular space;GO:0031012//extracellular matrix;GO:0043235//receptor complex	GO:0005515//protein binding;GO:1904399//heparan sulfate binding	GO:0006915//apoptotic process;GO:0007165//signal transduction;GO:0007584//response to nutrient;GO:0009410//response to xenobiotic stimulus;GO:0010804//negative regulation of tumor necrosis factor-mediated signaling pathway;GO:0030198//extracellular matrix organization;GO:0032026//response to magnesium ion;GO:0042489//negative regulation of odontogenesis of dentin-containing tooth;GO:0043627//resp…	--
ENSMUSG00000067276	6	28	21	10	18	16	9	5	12	7	7	2	0.2	0.882	0.58	0.349	0.494	0.549	0.335	0.182	0.469	0.19	0.202	0.057	0.509	0.239166667	-1.089649325	0.009578436	1	Capn6	calpain 6 [Source:MGI Symbol;Acc:MGI:1100850]	-	-	-	-	GO:0005737//cytoplasm;GO:0005819//spindle;GO:0005856//cytoskeleton;GO:0005874//microtubule;GO:0005876//spindle microtubule;GO:0048471//perinuclear region of cytoplasm	GO:0004198//calcium-dependent cysteine-type endopeptidase activity;GO:0005515//protein binding;GO:0008017//microtubule binding	GO:0001578//microtubule bundle formation;GO:0006508//proteolysis;GO:0051493//regulation of cytoskeleton organization	--
ENSMUSG00000045248	169	147	236	151	203	164	230	219	188	257	231	273	6.707	5.505	7.748	6.258	6.614	6.688	10.186	9.474	8.729	8.302	7.914	9.247	6.586666667	8.975333333	0.446416979	0.00959531	1	Med26	mediator complex subunit 26 [Source:MGI Symbol;Acc:MGI:1917875]	-	-	-	-	GO:0005634//nucleus;GO:0005654//nucleoplasm;GO:0016592//mediator complex;GO:0070847//core mediator complex	GO:0003712//transcription coregulator activity	GO:0006357//regulation of transcription by RNA polymerase II;GO:0010628//positive regulation of gene expression;GO:0032968//positive regulation of transcription elongation by RNA polymerase II;GO:0051123//RNA polymerase II preinitiation complex assembly;GO:0060261//positive regulation of transcription initiation by RNA polymerase II	--
ENSMUSG00000078185	57	116	92	83	102	67	64	50	32	72	69	58	0.982	1.895	1.306	1.549	1.561	1.179	1.221	0.945	0.648	1.01	1.039	1.782	1.412	1.1075	-0.35043339	0.009631824	1	Chml	choroideremia-like [Source:MGI Symbol;Acc:MGI:101913]	-	-	-	-	GO:0005654//nucleoplasm;GO:0005737//cytoplasm;GO:0005829//cytosol;GO:0005968//Rab-protein geranylgeranyltransferase complex;GO:0016020//membrane	GO:0004930//G protein-coupled receptor activity;GO:0005092//GDP-dissociation inhibitor activity;GO:0005096//GTPase activator activity;GO:0031267//small GTPase binding	GO:0006886//intracellular protein transport;GO:0007186//G protein-coupled receptor signaling pathway;GO:0007264//small GTPase-mediated signal transduction;GO:0018344//protein geranylgeranylation	--
ENSMUSG00000034035	10	9	10	6	19	4	3	2	6	3	3	3	0.594	0.504	0.491	0.372	0.926	0.244	0.199	0.129	0.417	0.145	0.154	0.152	0.521833333	0.199333333	-1.388406119	0.009704313	1	Ccdc17	coiled-coil domain containing 17 [Source:MGI Symbol;Acc:MGI:1915667]	-	-	-	-	GO:0005575//cellular_component	GO:0003674//molecular_function	GO:0008150//biological_process	--
ENSMUSG00000025020	4589	4731	5685	4720	5274	4674	5753	5554	4734	6665	6437	6542	100.745	97.894	103.335	108.739	95.189	106.075	141.032	133.419	121.402	119.591	122.522	123.246	101.9961667	126.8686667	0.314820872	0.009769262	1	Slit1	slit guidance ligand 1 [Source:MGI Symbol;Acc:MGI:1315203]	Organismal Systems	Development and regeneration	ko04360//Axon guidance	K06838	GO:0005576//extracellular region;GO:0005615//extracellular space;GO:0005886//plasma membrane	GO:0005102//signaling receptor binding;GO:0005509//calcium ion binding;GO:0005515//protein binding;GO:0008201//heparin binding;GO:0043395//heparan sulfate proteoglycan binding;GO:0048495//Roundabout binding	GO:0007097//nuclear migration;GO:0007399//nervous system development;GO:0007409//axonogenesis;GO:0007411//axon guidance;GO:0008045//motor neuron axon guidance;GO:0021510//spinal cord development;GO:0021772//olfactory bulb development;GO:0022028//tangential migration from the subventricular zone to the olfactory bulb;GO:0022029//telencephalon cell migration;GO:0030154//cell differentiation;GO:0031…	--
ENSMUSG00000050954	151	159	162	143	198	155	186	186	184	215	218	249	8.919	8.367	7.532	8.521	7.543	6.642	9.408	7.974	8.186	11.394	9.701	10.131	7.920666667	9.465666667	0.257082254	0.009955591	1	Zfp169	zinc finger protein 169 [Source:MGI Symbol;Acc:MGI:1915161]	Human Diseases	Infectious disease: viral	ko05168//Herpes simplex virus 1 infection	K09228	GO:0005634//nucleus	GO:0000977//RNA polymerase II transcription regulatory region sequence-specific DNA binding;GO:0000981//DNA-binding transcription factor activity, RNA polymerase II-specific;GO:0046872//metal ion binding	GO:0006355//regulation of DNA-templated transcription;GO:0006357//regulation of transcription by RNA polymerase II	zf-C2H2
ENSMUSG00000037578	10	12	27	13	12	9	2	7	7	6	8	5	0.358	0.406	0.8	0.486	0.353	0.331	0.08	0.273	0.293	0.175	0.247	0.153	0.455666667	0.2035	-1.162950043	0.010003791	1	Pkd2l1	polycystic kidney disease 2-like 1 [Source:MGI Symbol;Acc:MGI:1352448]	Organismal Systems	Sensory system	ko04742//Taste transduction	K04990	GO:0005783//endoplasmic reticulum;GO:0005829//cytosol;GO:0005886//plasma membrane;GO:0005929//cilium;GO:0009986//cell surface;GO:0015629//actin cytoskeleton;GO:0016020//membrane;GO:0031410//cytoplasmic vesicle;GO:0034703//cation channel complex;GO:0034704//calcium channel complex;GO:0043227//membrane-bounded organelle;GO:0043231//intracellular membrane-bounded organelle;GO:0043235//receptor compl…	GO:0005227//calcium-activated cation channel activity;GO:0005261//monoatomic cation channel activity;GO:0005262//calcium channel activity;GO:0005272//sodium channel activity;GO:0005509//calcium ion binding;GO:0005515//protein binding;GO:0008092//cytoskeletal protein binding;GO:0008324//monoatomic cation transmembrane transporter activity;GO:0015269//calcium-activated potassium channel activity;GO…	GO:0001581//detection of chemical stimulus involved in sensory perception of sour taste;GO:0006812//monoatomic cation transport;GO:0007224//smoothened signaling pathway;GO:0009415//response to water;GO:0035725//sodium ion transmembrane transport;GO:0050912//detection of chemical stimulus involved in sensory perception of taste;GO:0050915//sensory perception of sour taste;GO:0050982//detection of …	--
ENSMUSG00000038195	19	17	13	20	28	15	4	7	5	12	14	12	1.518	1.281	0.859	1.668	1.836	1.231	0.357	0.609	0.467	0.78	0.965	0.818	1.398833333	0.666	-1.070629998	0.010308996	1	Rilp	Rab interacting lysosomal protein [Source:MGI Symbol;Acc:MGI:2144271]	Human Diseases;Cellular Processes	Infectious disease: bacterial;Transport and catabolism	ko05132//Salmonella infection;ko04145//Phagosome	K13883;K13883	GO:0005737//cytoplasm;GO:0005739//mitochondrion;GO:0005764//lysosome;GO:0005765//lysosomal membrane;GO:0005768//endosome;GO:0005770//late endosome;GO:0010008//endosome membrane;GO:0016020//membrane;GO:0030670//phagocytic vesicle membrane;GO:0031902//late endosome membrane;GO:0032991//protein-containing complex;GO:0036064//ciliary basal body	GO:0005515//protein binding;GO:0031267//small GTPase binding;GO:0046983//protein dimerization activity;GO:0051959//dynein light intermediate chain binding	GO:0008333//endosome to lysosome transport;GO:0010796//regulation of multivesicular body size;GO:0015031//protein transport;GO:0032509//endosome transport via multivesicular body sorting pathway;GO:0042177//negative regulation of protein catabolic process;GO:0045022//early endosome to late endosome transport;GO:0045732//positive regulation of protein catabolic process;GO:0060271//cilium assembly;…	--
ENSMUSG00000027074	20	18	13	18	36	3	1	8	6	6	8	14	2.975	1.877	1.225	0.866	1.461	0.142	0.051	0.402	0.323	0.225	0.318	1.785	1.424333333	0.517333333	-1.461120759	0.010362973	1	Slc43a3	solute carrier family 43, member 3 [Source:MGI Symbol;Acc:MGI:1931054]	-	-	-	-	GO:0005886//plasma membrane;GO:0016020//membrane;GO:0016323//basolateral plasma membrane	GO:0015207//adenine transmembrane transporter activity;GO:0015208//guanine transmembrane transporter activity;GO:0015245//fatty acid transmembrane transporter activity;GO:0022857//transmembrane transporter activity;GO:0042910//xenobiotic transmembrane transporter activity	GO:0006869//lipid transport;GO:0015853//adenine transport;GO:0015908//fatty acid transport;GO:0035344//hypoxanthine transport;GO:0042908//xenobiotic transport;GO:0055085//transmembrane transport;GO:1903716//guanine transmembrane transport	--
ENSMUSG00000024112	2081	1924	1874	1860	2189	1800	2187	2068	1883	2855	2719	2651	32.238	28.067	23.262	29.703	27.642	27.816	37.16	34.615	35.237	35.583	36.37	34.841	28.12133333	35.63433333	0.341602935	0.01041996	1	Cacna1h	calcium channel, voltage-dependent, T type, alpha 1H subunit [Source:MGI Symbol;Acc:MGI:1928842]	Environmental Information Processing;Environmental Information Processing;Human Diseases;Organismal Systems;Organismal Systems;Organismal Systems;Organismal Systems	Signal transduction;Signal transduction;Endocrine and metabolic disease;Endocrine system;Environmental adaptation;Endocrine system;Endocrine system	ko04010//MAPK signaling pathway;ko04020//Calcium signaling pathway;ko04934//Cushing syndrome;ko04925//Aldosterone synthesis and secretion;ko04713//Circadian entrainment;ko04927//Cortisol synthesis and secretion;ko04929//GnRH secretion	K04855;K04855;K04855;K04855;K04855;K04855;K04855	GO:0005886//plasma membrane;GO:0005891//voltage-gated calcium channel complex;GO:0016020//membrane	GO:0005216//monoatomic ion channel activity;GO:0005244//voltage-gated monoatomic ion channel activity;GO:0005245//voltage-gated calcium channel activity;GO:0005261//monoatomic cation channel activity;GO:0008332//low voltage-gated calcium channel activity;GO:0097110//scaffold protein binding	GO:0006811//monoatomic ion transport;GO:0032342//aldosterone biosynthetic process;GO:0032870//cellular response to hormone stimulus;GO:0034651//cortisol biosynthetic process;GO:0035865//cellular response to potassium ion;GO:0042391//regulation of membrane potential;GO:0055085//transmembrane transport;GO:0070509//calcium ion import;GO:0070588//calcium ion transmembrane transport;GO:0098655//monoat…	--
ENSMUSG00000024164	221	77	136	106	171	115	54	50	52	92	107	118	7.246	1.683	2.605	3.69	5.947	3.556	1.395	1.262	1.409	1.734	2.139	2.332	4.121166667	1.711833333	-1.267510564	0.010684154	1	C3	complement component 3 [Source:MGI Symbol;Acc:MGI:88227]	Human Diseases;Environmental Information Processing;Human Diseases;Human Diseases;Human Diseases;Organismal Systems;Human Diseases;Cellular Processes;Human Diseases;Human Diseases;Human Diseases;Human Diseases;Organismal Systems;Human Diseases;Human Diseases;Human Diseases	Infectious disease: viral;Signaling molecules and interaction;Infectious disease: viral;Cancer: overview;Infectious disease: viral;Immune system;Infectious disease: bacterial;Transport and catabolism;Immune disease;Endocrine and metabolic disease;Infectious disease: bacterial;Infectious disease: parasitic;Immune system;Infectious disease: bacterial;Infectious disease: parasitic;Infectious disease…	ko05168//Herpes simplex virus 1 infection;ko04080//Neuroactive ligand-receptor interaction;ko05171//Coronavirus disease - COVID-19;ko05203//Viral carcinogenesis;ko05167//Kaposi sarcoma-associated herpesvirus infection;ko04613//Neutrophil extracellular trap formation;ko05152//Tuberculosis;ko04145//Phagosome;ko05322//Systemic lupus erythematosus;ko04936//Alcoholic liver disease;ko05150//Staphylococ…	K03990;K03990;K03990;K03990;K03990;K03990;K03990;K03990;K03990;K03990;K03990;K03990;K03990;K03990;K03990;K03990	GO:0005576//extracellular region;GO:0005615//extracellular space;GO:0009986//cell surface;GO:0032991//protein-containing complex	GO:0004866//endopeptidase inhibitor activity;GO:0005515//protein binding;GO:0008289//lipid binding;GO:0031715//C5L2 anaphylatoxin chemotactic receptor binding;GO:0048018//receptor ligand activity	GO:0001798//positive regulation of type IIa hypersensitivity;GO:0001934//positive regulation of protein phosphorylation;GO:0001970//positive regulation of activation of membrane attack complex;GO:0002430//complement receptor mediated signaling pathway;GO:0006631//fatty acid metabolic process;GO:0006954//inflammatory response;GO:0006956//complement activation;GO:0006957//complement activation, alt…	--
ENSMUSG00000004931	177	158	210	146	196	149	209	206	150	286	247	290	11.097	11.267	11.795	11.569	10.818	10.342	14.582	15.025	12.787	16.467	16.194	15.788	11.148	15.1405	0.441627942	0.011107442	1	Apba3	amyloid beta precursor protein binding family A member 3 [Source:MGI Symbol;Acc:MGI:1888527]	-	-	-	-	GO:0005737//cytoplasm;GO:0005886//plasma membrane;GO:0043197//dendritic spine;GO:0048471//perinuclear region of cytoplasm	GO:0001540//amyloid-beta binding;GO:0004857//enzyme inhibitor activity;GO:0005515//protein binding;GO:0019899//enzyme binding	GO:0001701//in utero embryonic development;GO:0007268//chemical synaptic transmission;GO:0010468//regulation of gene expression;GO:0015031//protein transport	--
ENSMUSG00000050808	5	6	5	1	0	0	0	0	0	0	0	0	0.192	0.439	0.159	0.036	0	0	0	0	0	0	0	0	0.137666667	0.001	-7.105035471	0.011114283	1	Muc15	mucin 15 [Source:MGI Symbol;Acc:MGI:2442110]	-	-	-	-	GO:0016020//membrane	GO:0003674//molecular_function	GO:0008150//biological_process	--
ENSMUSG00000031167	2868	3500	4545	3116	4179	3231	1974	2460	2748	3491	3145	2951	275.559	317.537	359.238	313.685	329.422	319.849	210.806	257.151	308.631	273.483	259.313	241.999	319.215	258.5638333	-0.304007954	0.011128883	1	Rbm3	RNA binding motif (RNP1, RRM) protein 3 [Source:MGI Symbol;Acc:MGI:1099460]	-	-	-	-	GO:0005634//nucleus;GO:0005654//nucleoplasm;GO:0005681//spliceosomal complex;GO:0005737//cytoplasm;GO:0015934//large ribosomal subunit;GO:0030425//dendrite;GO:0042995//cell projection	GO:0003676//nucleic acid binding;GO:0003723//RNA binding;GO:0043023//ribosomal large subunit binding	GO:0006412//translation;GO:0006417//regulation of translation;GO:0009409//response to cold;GO:0035196//miRNA processing;GO:0045727//positive regulation of translation;GO:0048026//positive regulation of mRNA splicing, via spliceosome	--
ENSMUSG00000024727	17	51	14	6	9	13	8	8	3	13	4	8	0.321	0.879	0.212	0.118	0.135	0.244	0.169	0.165	0.066	0.2	0.065	0.125	0.318166667	0.131666667	-1.272892544	0.011184748	1	Trpm6	transient receptor potential cation channel, subfamily M, member 6 [Source:MGI Symbol;Acc:MGI:2675603]	Organismal Systems	Digestive system	ko04978//Mineral absorption	K04981	GO:0005886//plasma membrane;GO:0016020//membrane;GO:0016324//apical plasma membrane;GO:0031526//brush border membrane	GO:0004674//protein serine/threonine kinase activity;GO:0005216//monoatomic ion channel activity;GO:0005261//monoatomic cation channel activity;GO:0005262//calcium channel activity;GO:0005524//ATP binding;GO:0015085//calcium ion transmembrane transporter activity;GO:0015095//magnesium ion transmembrane transporter activity;GO:0046872//metal ion binding;GO:0106310//protein serine kinase activity	GO:0006468//protein phosphorylation;GO:0006811//monoatomic ion transport;GO:0009636//response to toxic substance;GO:0030001//metal ion transport;GO:0034220//monoatomic ion transmembrane transport;GO:0051262//protein tetramerization;GO:0055085//transmembrane transport;GO:0070588//calcium ion transmembrane transport;GO:0098655//monoatomic cation transmembrane transport;GO:1903830//magnesium ion tra…	--
ENSMUSG00000024190	473	423	471	435	456	403	313	274	196	431	430	371	30.838	25.741	26.475	30.747	23.325	26.517	21.511	17.943	14.187	23.376	24.76	19.475	27.27383333	20.20866667	-0.432543347	0.011510991	1	Dusp1	dual specificity phosphatase 1 [Source:MGI Symbol;Acc:MGI:105120]	Environmental Information Processing;Human Diseases;Human Diseases;Organismal Systems	Signal transduction;Neurodegenerative disease;Cardiovascular disease;Nervous system	ko04010//MAPK signaling pathway;ko05012//Parkinson disease;ko05418//Fluid shear stress and atherosclerosis;ko04726//Serotonergic synapse	K21278;K21278;K21278;K21278	GO:0005634//nucleus;GO:0005737//cytoplasm	GO:0004721//phosphoprotein phosphatase activity;GO:0004722//protein serine/threonine phosphatase activity;GO:0004725//protein tyrosine phosphatase activity;GO:0008138//protein tyrosine/serine/threonine phosphatase activity;GO:0008330//protein tyrosine/threonine phosphatase activity;GO:0017017//MAP kinase tyrosine/serine/threonine phosphatase activity;GO:0017018//myosin phosphatase activity;GO:001…	GO:0001706//endoderm formation;GO:0006470//protein dephosphorylation;GO:0007162//negative regulation of cell adhesion;GO:0008285//negative regulation of cell population proliferation;GO:0016311//dephosphorylation;GO:0035335//peptidyl-tyrosine dephosphorylation;GO:0035556//intracellular signal transduction;GO:0035970//peptidyl-threonine dephosphorylation;GO:0043065//positive regulation of apoptoti…	--
ENSMUSG00000074715	54	75	85	51	71	54	98	62	96	92	90	112	1.717	2.251	2.236	1.694	1.854	1.765	3.478	2.149	3.572	2.382	2.471	3.04	1.9195	2.848666667	0.569556256	0.01208223	1	Ccl28	C-C motif chemokine ligand 28 [Source:MGI Symbol;Acc:MGI:1861731]	Environmental Information Processing;Organismal Systems;Environmental Information Processing;Organismal Systems	Signaling molecules and interaction;Immune system;Signaling molecules and interaction;Immune system	ko04060//Cytokine-cytokine receptor interaction;ko04062//Chemokine signaling pathway;ko04061//Viral protein interaction with cytokine and cytokine receptor;ko04672//Intestinal immune network for IgA production	K05513;K05513;K05513;K05513	GO:0005576//extracellular region;GO:0005615//extracellular space	GO:0005125//cytokine activity;GO:0008009//chemokine activity	GO:0001954//positive regulation of cell-matrix adhesion;GO:0006935//chemotaxis;GO:0006955//immune response;GO:0007165//signal transduction;GO:0007204//positive regulation of cytosolic calcium ion concentration;GO:0060326//cell chemotaxis;GO:1903237//negative regulation of leukocyte tethering or rolling	--
ENSMUSG00000073421	23	17	14	10	11	8	2	5	2	10	11	4	2.257	1.574	1.137	1.528	1.035	0.807	0.415	0.75	0.313	0.799	0.999	0.363	1.389666667	0.6065	-1.196159321	0.012162418	1	H2-Ab1	histocompatibility 2, class II antigen A, beta 1 [Source:MGI Symbol;Acc:MGI:103070]	Human Diseases;Human Diseases;Human Diseases;Human Diseases;Cellular Processes;Environmental Information Processing;Human Diseases;Human Diseases;Human Diseases;Human Diseases;Organismal Systems;Organismal Systems;Human Diseases;Organismal Systems;Human Diseases;Organismal Systems;Human Diseases;Human Diseases;Human Diseases;Human Diseases;Human Diseases;Human Diseases;Organismal Systems;Human Di…	Infectious disease: viral;Infectious disease: viral;Infectious disease: viral;Infectious disease: bacterial;Transport and catabolism;Signaling molecules and interaction;Infectious disease: viral;Immune disease;Infectious disease: bacterial;Infectious disease: parasitic;Immune system;Immune system;Cardiovascular disease;Immune system;Immune disease;Immune system;Immune disease;Infectious disease: …	ko05168//Herpes simplex virus 1 infection;ko05166//Human T-cell leukemia virus 1 infection;ko05169//Epstein-Barr virus infection;ko05152//Tuberculosis;ko04145//Phagosome;ko04514//Cell adhesion molecules;ko05164//Influenza A;ko05322//Systemic lupus erythematosus;ko05150//Staphylococcus aureus infection;ko05145//Toxoplasmosis;ko04659//Th17 cell differentiation;ko04640//Hematopoietic cell lineage;ko…	K06752;K06752;K06752;K06752;K06752;K06752;K06752;K06752;K06752;K06752;K06752;K06752;K06752;K06752;K06752;K06752;K06752;K06752;K06752;K06752;K06752;K06752;K06752;K06752	GO:0005765//lysosomal membrane;GO:0005769//early endosome;GO:0005771//multivesicular body;GO:0005794//Golgi apparatus;GO:0005886//plasma membrane;GO:0009897//external side of plasma membrane;GO:0009986//cell surface;GO:0016020//membrane;GO:0031902//late endosome membrane;GO:0042613//MHC class II protein complex	GO:0005515//protein binding;GO:0015643//toxic substance binding;GO:0023026//MHC class II protein complex binding;GO:0031625//ubiquitin protein ligase binding;GO:0042605//peptide antigen binding;GO:0044877//protein-containing complex binding;GO:1990405//protein antigen binding	GO:0002250//adaptive immune response;GO:0002344//B cell affinity maturation;GO:0002503//peptide antigen assembly with MHC class II protein complex;GO:0002504//antigen processing and presentation of peptide or polysaccharide antigen via MHC class II;GO:0002579//positive regulation of antigen processing and presentation;GO:0002827//positive regulation of T-helper 1 type immune response;GO:0006955//…	--
ENSMUSG00000044734	207	177	226	153	155	162	131	94	94	168	134	172	17.203	11.842	12.906	9.908	9.723	10.323	11.842	7.68	6.82	8.481	8.053	9.103	11.98416667	8.663166667	-0.468163215	0.012204363	1	Serpinb1a	serine (or cysteine) peptidase inhibitor, clade B, member 1a [Source:MGI Symbol;Acc:MGI:1913472]	-	-	-	-	GO:0005576//extracellular region;GO:0005615//extracellular space;GO:0005737//cytoplasm;GO:0005764//lysosome;GO:0005768//endosome;GO:0005769//early endosome;GO:0044194//cytolytic granule;GO:0062023//collagen-containing extracellular matrix	GO:0004867//serine-type endopeptidase inhibitor activity;GO:0005515//protein binding	GO:0006954//inflammatory response;GO:0019725//cellular homeostasis;GO:0032691//negative regulation of interleukin-1 beta production;GO:0042176//regulation of protein catabolic process;GO:0044342//type B pancreatic cell proliferation;GO:0045088//regulation of innate immune response	--
ENSMUSG00000031297	95	63	117	84	129	99	87	56	61	90	51	63	4.932	2.888	4.89	4.424	5.349	5.115	5.012	2.893	3.74	3.842	2.182	2.686	4.599666667	3.3925	-0.439180499	0.012253664	1	Slc7a3	solute carrier family 7 (cationic amino acid transporter, y+ system), member 3 [Source:MGI Symbol;Acc:MGI:1100521]	-	-	-	-	GO:0005886//plasma membrane;GO:0016020//membrane	GO:0000064//L-ornithine transmembrane transporter activity;GO:0015174//basic amino acid transmembrane transporter activity;GO:0015189//L-lysine transmembrane transporter activity;GO:0022857//transmembrane transporter activity;GO:0061459//L-arginine transmembrane transporter activity	GO:0006865//amino acid transport;GO:0015819//lysine transport;GO:0015822//ornithine transport;GO:0032006//regulation of TOR signaling;GO:0055085//transmembrane transport;GO:0097638//L-arginine import across plasma membrane;GO:0097639//L-lysine import across plasma membrane;GO:0097640//L-ornithine import across plasma membrane;GO:1903352//L-ornithine transmembrane transport;GO:1903401//L-lysine tr…	--
ENSMUSG00000047150	2	0	4	6	1	4	1	0	0	0	0	0	0.147	0	0.243	0.712	0.06	0.301	0.082	0	0	0	0	0	0.243833333	0.013666667	-4.15716205	0.01251049	1	Cimip3	ciliary microtubule inner protein 3 [Source:MGI Symbol;Acc:MGI:1922712]	-	-	-	-	GO:0005575//cellular_component	GO:0003674//molecular_function	GO:0008150//biological_process	--
ENSMUSG00000005220	2	9	4	1	11	3	0	1	0	0	1	3	0.051	0.218	0.085	0.027	0.273	0.079	0	0.028	0	0	0.035	0.066	0.122166667	0.0215	-2.506442133	0.012684498	1	Corin	corin, serine peptidase [Source:MGI Symbol;Acc:MGI:1349451]	-	-	-	-	GO:0005576//extracellular region;GO:0005886//plasma membrane;GO:0009986//cell surface;GO:0015629//actin cytoskeleton;GO:0016020//membrane;GO:0016604//nuclear body;GO:0031410//cytoplasmic vesicle	GO:0004175//endopeptidase activity;GO:0004252//serine-type endopeptidase activity;GO:0005515//protein binding;GO:0008236//serine-type peptidase activity	GO:0003050//regulation of systemic arterial blood pressure by atrial natriuretic peptide;GO:0006508//proteolysis;GO:0007565//female pregnancy;GO:0008217//regulation of blood pressure;GO:0016486//peptide hormone processing;GO:0030182//neuron differentiation;GO:0035813//regulation of renal sodium excretion	--
ENSMUSG00000113262	41	37	60	29	44	74	21	26	22	58	11	23	2.795	2.356	4.367	2.637	3.246	5.149	1.878	2.11	2.033	3.2	0.658	1.347	3.425	1.871	-0.872294429	0.012688334	1	Gm48551	predicted gene, 48551 [Source:MGI Symbol;Acc:MGI:6098103]	-	-	-	-	GO:0005575//cellular_component;GO:0016020//membrane	GO:0004497//monooxygenase activity;GO:0005506//iron ion binding;GO:0019135//deoxyhypusine monooxygenase activity;GO:0046872//metal ion binding	GO:0008612//peptidyl-lysine modification to peptidyl-hypusine	--
ENSMUSG00000113902	896	1064	955	824	1097	778	366	545	707	888	893	532	143.532	159.583	132.481	138.637	141.117	130.746	63.47	93.996	132.408	113.871	123.285	74.211	141.016	100.2068333	-0.492877971	0.012705727	1	Ndufb1	NADH:ubiquinone oxidoreductase subunit B1 [Source:MGI Symbol;Acc:MGI:3780865]	Metabolism;Human Diseases;Human Diseases;Human Diseases;Human Diseases;Human Diseases;Human Diseases;Organismal Systems;Human Diseases;Human Diseases;Human Diseases;Organismal Systems;Metabolism	Global and overview maps;Neurodegenerative disease;Neurodegenerative disease;Neurodegenerative disease;Neurodegenerative disease;Neurodegenerative disease;Neurodegenerative disease;Environmental adaptation;Cancer: overview;Cardiovascular disease;Endocrine and metabolic disease;Nervous system;Energy metabolism	ko01100//Metabolic pathways;ko05022//Pathways of neurodegeneration - multiple diseases;ko05010//Alzheimer disease;ko05014//Amyotrophic lateral sclerosis;ko05016//Huntington disease;ko05020//Prion disease;ko05012//Parkinson disease;ko04714//Thermogenesis;ko05208//Chemical carcinogenesis - reactive oxygen species;ko05415//Diabetic cardiomyopathy;ko04932//Non-alcoholic fatty liver disease;ko04723//R…	K03957;K03957;K03957;K03957;K03957;K03957;K03957;K03957;K03957;K03957;K03957;K03957;K03957	GO:0005739//mitochondrion;GO:0005743//mitochondrial inner membrane;GO:0016607//nuclear speck;GO:0045271//respiratory chain complex I	-	GO:0009060//aerobic respiration;GO:0032981//mitochondrial respiratory chain complex I assembly;GO:0042776//proton motive force-driven mitochondrial ATP synthesis	--
ENSMUSG00000053153	27	37	45	11	19	18	2	13	6	18	14	21	0.978	1.537	1.341	0.451	0.58	0.618	0.075	0.532	0.235	0.576	0.463	0.644	0.9175	0.420833333	-1.124459176	0.012850542	1	Spag16	sperm associated antigen 16 [Source:MGI Symbol;Acc:MGI:1913972]	-	-	-	-	GO:0005576//extracellular region;GO:0005737//cytoplasm;GO:0005856//cytoskeleton;GO:0005930//axoneme;GO:0031514//motile cilium;GO:0036126//sperm flagellum;GO:1990716//axonemal central apparatus	GO:0005515//protein binding;GO:0019901//protein kinase binding	GO:0007288//sperm axoneme assembly;GO:0030030//cell projection organization;GO:0035082//axoneme assembly;GO:0060271//cilium assembly;GO:0090660//cerebrospinal fluid circulation;GO:0120197//mucociliary clearance	--
ENSMUSG00000023192	1025	1372	769	1020	1150	987	1118	1284	1125	1616	1381	1420	29.609	39.609	17.946	32.837	26.779	29.204	41.386	42.485	37.009	40.457	36.059	36.991	29.33066667	39.0645	0.413448286	0.013088891	1	Grm2	glutamate receptor, metabotropic 2 [Source:MGI Symbol;Acc:MGI:1351339]	Environmental Information Processing;Environmental Information Processing;Organismal Systems;Human Diseases	Signaling molecules and interaction;Signal transduction;Nervous system;Substance dependence	ko04080//Neuroactive ligand-receptor interaction;ko04072//Phospholipase D signaling pathway;ko04724//Glutamatergic synapse;ko05030//Cocaine addiction	K04605;K04605;K04605;K04605	GO:0005886//plasma membrane;GO:0016020//membrane;GO:0030424//axon;GO:0030425//dendrite;GO:0042734//presynaptic membrane;GO:0042995//cell projection;GO:0043005//neuron projection;GO:0045202//synapse;GO:0045211//postsynaptic membrane;GO:0097449//astrocyte projection;GO:0098978//glutamatergic synapse	GO:0001641//group II metabotropic glutamate receptor activity;GO:0004930//G protein-coupled receptor activity;GO:0005246//calcium channel regulator activity;GO:0097110//scaffold protein binding	GO:0007154//cell communication;GO:0007186//G protein-coupled receptor signaling pathway;GO:0007196//adenylate cyclase-inhibiting G protein-coupled glutamate receptor signaling pathway;GO:0007215//glutamate receptor signaling pathway;GO:0007216//G protein-coupled glutamate receptor signaling pathway;GO:0010467//gene expression;GO:0014047//glutamate secretion;GO:0014048//regulation of glutamate sec…	--
ENSMUSG00000042379	0	0	0	0	0	0	0	0	1	3	11	2	0	0	0	0	0	0	0	0	0.066	0.139	0.539	0.097	0.001	0.140166667	7.13099949	0.013108002	1	Esm1	endothelial cell-specific molecule 1 [Source:MGI Symbol;Acc:MGI:1918940]	-	-	-	-	GO:0005575//cellular_component;GO:0005576//extracellular region	GO:0005171//hepatocyte growth factor receptor binding;GO:0005178//integrin binding	GO:0001525//angiogenesis;GO:0002040//sprouting angiogenesis;GO:0008284//positive regulation of cell population proliferation;GO:1902204//positive regulation of hepatocyte growth factor receptor signaling pathway	--
ENSMUSG00000028654	704	624	714	683	761	638	784	829	730	800	926	801	24.697	20.421	20.918	25.188	21.959	23.372	30.467	31.696	30.057	23.025	27.764	24.892	22.75916667	27.9835	0.298128683	0.013210375	1	Mycl	v-myc avian myelocytomatosis viral oncogene lung carcinoma derived [Source:MGI Symbol;Acc:MGI:96799]	-	-	-	-	GO:0005634//nucleus;GO:0005654//nucleoplasm;GO:0005694//chromosome	GO:0000978//RNA polymerase II cis-regulatory region sequence-specific DNA binding;GO:0000981//DNA-binding transcription factor activity, RNA polymerase II-specific;GO:0003677//DNA binding;GO:0003700//DNA-binding transcription factor activity;GO:0005515//protein binding;GO:0046983//protein dimerization activity	GO:0006355//regulation of DNA-templated transcription;GO:0006357//regulation of transcription by RNA polymerase II;GO:0045607//regulation of inner ear auditory receptor cell differentiation	bHLH
ENSMUSG00000031722	10	2	3	15	13	22	5	3	1	3	1	8	0.884	0.167	0.219	1.385	0.944	1.999	0.493	0.289	0.103	0.216	0.076	0.604	0.933	0.296833333	-1.65222397	0.013491705	1	Hp	haptoglobin [Source:MGI Symbol;Acc:MGI:96211]	-	-	-	-	GO:0005576//extracellular region;GO:0005615//extracellular space;GO:0072562//blood microparticle	GO:0004252//serine-type endopeptidase activity;GO:0016209//antioxidant activity;GO:0030492//hemoglobin binding;GO:0042802//identical protein binding	GO:0001889//liver development;GO:0002376//immune system process;GO:0006508//proteolysis;GO:0006953//acute-phase response;GO:0007219//Notch signaling pathway;GO:0009617//response to bacterium;GO:0042742//defense response to bacterium;GO:0098869//cellular oxidant detoxification	--
ENSMUSG00000055214	39	44	57	42	48	50	34	26	23	44	31	27	1.476	1.659	1.943	1.519	1.855	1.761	1.697	0.977	0.962	1.243	1.057	0.916	1.702166667	1.142	-0.575809654	0.013515823	1	Pld5	phospholipase D family member 5 [Source:MGI Symbol;Acc:MGI:2442056]	-	-	-	-	GO:0005575//cellular_component;GO:0005789//endoplasmic reticulum membrane;GO:0016020//membrane	GO:0003674//molecular_function;GO:0003824//catalytic activity	GO:0008150//biological_process	--
ENSMUSG00000021221	162	133	192	165	191	147	188	165	198	220	263	244	10.468	8.367	9.342	10.713	9.56	9.923	12.154	11.276	12.251	10.214	14.22	10.803	9.728833333	11.81966667	0.280850635	0.014450071	1	Dpf3	double PHD fingers 3 [Source:MGI Symbol;Acc:MGI:1917377]	Organismal Systems;Human Diseases;Genetic Information Processing	Environmental adaptation;Cancer: specific types;Chromosome	ko04714//Thermogenesis;ko05225//Hepatocellular carcinoma;ko03082//ATP-dependent chromatin remodeling	K22198;K22198;K22198	GO:0000785//chromatin;GO:0005634//nucleus;GO:0005654//nucleoplasm;GO:0016514//SWI/SNF complex;GO:0035060//brahma complex;GO:0071565//nBAF complex	GO:0046872//metal ion binding	GO:0006325//chromatin organization;GO:0006338//chromatin remodeling;GO:0006357//regulation of transcription by RNA polymerase II;GO:0007399//nervous system development;GO:0007517//muscle organ development;GO:0030071//regulation of mitotic metaphase/anaphase transition;GO:0045597//positive regulation of cell differentiation;GO:0045663//positive regulation of myoblast differentiation;GO:0070316//re…	--
ENSMUSG00000002769	1	17	4	4	6	4	0	0	5	1	1	0	0.115	1.843	0.38	0.48	0.566	0.472	0	0	0.672	0.094	0.099	0	0.642666667	0.144166667	-2.156333014	0.014555792	1	Gnmt	glycine N-methyltransferase [Source:MGI Symbol;Acc:MGI:1202304]	Metabolism;Metabolism;Metabolism	Global and overview maps;Amino acid metabolism;Amino acid metabolism	ko01100//Metabolic pathways;ko00270//Cysteine and methionine metabolism;ko00260//Glycine, serine and threonine metabolism	K00552;K00552;K00552	GO:0005737//cytoplasm;GO:0005829//cytosol;GO:0034708//methyltransferase complex	GO:0005542//folic acid binding;GO:0008168//methyltransferase activity;GO:0008757//S-adenosylmethionine-dependent methyltransferase activity;GO:0016594//glycine binding;GO:0017174//glycine N-methyltransferase activity;GO:0042802//identical protein binding;GO:1904047//S-adenosyl-L-methionine binding	GO:0005977//glycogen metabolic process;GO:0006111//regulation of gluconeogenesis;GO:0006544//glycine metabolic process;GO:0006555//methionine metabolic process;GO:0006730//one-carbon metabolic process;GO:0032259//methylation;GO:0046498//S-adenosylhomocysteine metabolic process;GO:0046500//S-adenosylmethionine metabolic process;GO:0051289//protein homotetramerization;GO:1901052//sarcosine metaboli…	--
ENSMUSG00000047990	33	15	12	19	24	25	27	27	36	54	45	27	2.813	1.207	0.846	1.692	1.68	2.19	2.569	2.509	3.591	3.748	3.312	1.965	1.738	2.949	0.76279774	0.014746273	1	C2cd4a	C2 calcium-dependent domain containing 4A [Source:MGI Symbol;Acc:MGI:3645763]	-	-	-	-	-	-	-	--
ENSMUSG00000073155	237	250	234	212	276	220	173	150	155	227	184	233	24.329	25.565	18.294	20.953	17.192	22.519	20.901	11.467	17.765	16.656	15.717	21.038	21.47533333	17.25733333	-0.315470973	0.014953637	1	Stmp1	short transmembrane mitochondrial protein 1 [Source:MGI Symbol;Acc:MGI:1914955]	-	-	-	-	GO:0005739//mitochondrion;GO:0005741//mitochondrial outer membrane;GO:0005743//mitochondrial inner membrane;GO:0005758//mitochondrial intermembrane space;GO:0098803//respiratory chain complex	GO:0005515//protein binding	GO:0032731//positive regulation of interleukin-1 beta production;GO:0033617//mitochondrial cytochrome c oxidase assembly;GO:0034551//mitochondrial respiratory chain complex III assembly;GO:0045087//innate immune response;GO:0097250//mitochondrial respirasome assembly;GO:1900227//positive regulation of NLRP3 inflammasome complex assembly	--
ENSMUSG00000034917	19	23	49	23	26	30	15	18	13	17	15	21	0.936	1.065	1.92	1.975	0.84	2.71	0.686	0.804	0.624	0.567	0.644	0.735	1.574333333	0.676666667	-1.218223808	0.015794449	1	Tjp3	tight junction protein 3 [Source:MGI Symbol;Acc:MGI:1351650]	Cellular Processes	Cellular community - eukaryotes	ko04530//Tight junction	K06097	GO:0005634//nucleus;GO:0005654//nucleoplasm;GO:0005886//plasma membrane;GO:0005923//bicellular tight junction;GO:0030054//cell junction;GO:0070160//tight junction	GO:0005515//protein binding	-	--
ENSMUSG00000026384	895	1287	1064	913	1042	833	820	758	599	855	984	834	9.997	17.189	11.131	10.429	9.357	10.476	10.449	10.427	7.665	8.994	10.652	9.974	11.42983333	9.6935	-0.237714793	0.015899021	1	Ptpn4	protein tyrosine phosphatase, non-receptor type 4 [Source:MGI Symbol;Acc:MGI:1099792]	-	-	-	-	GO:0005737//cytoplasm;GO:0005856//cytoskeleton;GO:0005886//plasma membrane;GO:0009898//cytoplasmic side of plasma membrane;GO:0016020//membrane	GO:0004721//phosphoprotein phosphatase activity;GO:0004725//protein tyrosine phosphatase activity;GO:0004726//non-membrane spanning protein tyrosine phosphatase activity;GO:0005515//protein binding;GO:0008092//cytoskeletal protein binding;GO:0035254//glutamate receptor binding	GO:0006470//protein dephosphorylation;GO:0016311//dephosphorylation	--
ENSMUSG00000063882	3121	3582	3607	2907	3914	2958	1678	2389	2654	3234	3353	2588	678.842	735.397	649.085	660.342	699.365	661.026	407.158	566.236	675.145	573.152	629.495	480.763	680.6761667	555.3248333	-0.293636683	0.016597475	1	Uqcrh	ubiquinol-cytochrome c reductase hinge protein [Source:MGI Symbol;Acc:MGI:1913826]	Metabolism;Human Diseases;Human Diseases;Human Diseases;Human Diseases;Human Diseases;Human Diseases;Organismal Systems;Human Diseases;Human Diseases;Human Diseases;Metabolism;Organismal Systems	Global and overview maps;Neurodegenerative disease;Neurodegenerative disease;Neurodegenerative disease;Neurodegenerative disease;Neurodegenerative disease;Neurodegenerative disease;Environmental adaptation;Cancer: overview;Cardiovascular disease;Endocrine and metabolic disease;Energy metabolism;Circulatory system	ko01100//Metabolic pathways;ko05022//Pathways of neurodegeneration - multiple diseases;ko05010//Alzheimer disease;ko05014//Amyotrophic lateral sclerosis;ko05016//Huntington disease;ko05020//Prion disease;ko05012//Parkinson disease;ko04714//Thermogenesis;ko05208//Chemical carcinogenesis - reactive oxygen species;ko05415//Diabetic cardiomyopathy;ko04932//Non-alcoholic fatty liver disease;ko00190//O…	K00416;K00416;K00416;K00416;K00416;K00416;K00416;K00416;K00416;K00416;K00416;K00416;K00416	GO:0005739//mitochondrion;GO:0005743//mitochondrial inner membrane;GO:0005750//mitochondrial respiratory chain complex III;GO:0045275//respiratory chain complex III	GO:0008121//ubiquinol-cytochrome-c reductase activity;GO:0044877//protein-containing complex binding	GO:0006122//mitochondrial electron transport, ubiquinol to cytochrome c;GO:0045333//cellular respiration;GO:1902600//proton transmembrane transport	--
ENSMUSG00000001995	2031	2400	2151	2006	2419	1951	2259	2374	2213	2894	2799	2886	37.16	40.921	32.473	37.884	36.125	36.168	46.219	46.876	46.614	42.585	43.562	44.675	36.7885	45.0885	0.293504662	0.016727083	1	Sipa1l2	signal-induced proliferation-associated 1 like 2 [Source:MGI Symbol;Acc:MGI:2676970]	Environmental Information Processing	Signal transduction	ko04015//Rap1 signaling pathway	K17702	GO:0005737//cytoplasm;GO:0098978//glutamatergic synapse	GO:0005096//GTPase activator activity;GO:0005515//protein binding	GO:0051056//regulation of small GTPase mediated signal transduction;GO:0098928//presynaptic signal transduction	--
ENSMUSG00000079235	63	62	99	64	74	54	42	34	41	66	55	50	3.654	3.025	5.003	3.573	2.737	3.007	2.112	2.075	2.502	2.851	3.113	2.326	3.499833333	2.4965	-0.487379314	0.016865834	1	Ccdc13	coiled-coil domain containing 13 [Source:MGI Symbol;Acc:MGI:1920144]	-	-	-	-	GO:0005654//nucleoplasm;GO:0005737//cytoplasm;GO:0005813//centrosome;GO:0005829//cytosol;GO:0005856//cytoskeleton;GO:0034451//centriolar satellite;GO:0042995//cell projection	GO:0003674//molecular_function	GO:0006974//DNA damage response;GO:0030030//cell projection organization;GO:0031122//cytoplasmic microtubule organization;GO:1905515//non-motile cilium assembly	--
ENSMUSG00000089929	30	22	31	27	20	22	13	16	12	20	12	17	4.367	2.975	3.73	4.105	2.406	3.291	2.091	2.539	2.044	2.37	1.508	2.112	3.479	2.110666667	-0.720973924	0.016874939	1	Bcl2a1b	B cell leukemia/lymphoma 2 related protein A1b [Source:MGI Symbol;Acc:MGI:1278326]	Human Diseases;Cellular Processes;Environmental Information Processing;Human Diseases	Cancer: overview;Cell growth and death;Signal transduction;Cancer: specific types	ko05202//Transcriptional misregulation in cancer;ko04210//Apoptosis;ko04064//NF-kappa B signaling pathway;ko05221//Acute myeloid leukemia	K02162;K02162;K02162;K02162	GO:0005741//mitochondrial outer membrane	GO:0015267//channel activity;GO:0044877//protein-containing complex binding;GO:0051400//BH domain binding	GO:0001836//release of cytochrome c from mitochondria;GO:0006915//apoptotic process;GO:0008053//mitochondrial fusion;GO:0008630//intrinsic apoptotic signaling pathway in response to DNA damage;GO:0042981//regulation of apoptotic process;GO:0043066//negative regulation of apoptotic process;GO:0055085//transmembrane transport;GO:0097192//extrinsic apoptotic signaling pathway in absence of ligand	--
ENSMUSG00000039956	6	8	14	6	9	5	2	4	5	4	1	0	1.027	1.09	1.66	0.888	1.149	0.751	0.265	0.518	0.695	0.387	0.155	0	1.094166667	0.336666667	-1.700439718	0.017075853	1	Mrap	melanocortin 2 receptor accessory protein [Source:MGI Symbol;Acc:MGI:1924287]	Human Diseases;Organismal Systems	Endocrine and metabolic disease;Endocrine system	ko04934//Cushing syndrome;ko04927//Cortisol synthesis and secretion	K22398;K22398	GO:0005783//endoplasmic reticulum;GO:0005789//endoplasmic reticulum membrane;GO:0005886//plasma membrane;GO:0016020//membrane	GO:0030545//signaling receptor regulator activity;GO:0031780//corticotropin hormone receptor binding;GO:0031781//type 3 melanocortin receptor binding;GO:0031782//type 4 melanocortin receptor binding;GO:0031783//type 5 melanocortin receptor binding;GO:0070996//type 1 melanocortin receptor binding	GO:0050873//brown fat cell differentiation;GO:0072659//protein localization to plasma membrane;GO:0106070//regulation of adenylate cyclase-activating G protein-coupled receptor signaling pathway	--
ENSMUSG00000044501	156	169	108	158	152	122	94	128	102	135	91	108	6.424	6.614	3.684	6.825	5.166	5.193	4.559	5.76	5.226	4.705	4.085	3.964	5.651	4.7165	-0.260789521	0.017133931	1	Zfp758	zinc finger protein 758 [Source:MGI Symbol;Acc:MGI:2385044]	-	-	-	-	GO:0005634//nucleus	GO:0000978//RNA polymerase II cis-regulatory region sequence-specific DNA binding;GO:0000981//DNA-binding transcription factor activity, RNA polymerase II-specific;GO:0046872//metal ion binding	GO:0006355//regulation of DNA-templated transcription;GO:0006357//regulation of transcription by RNA polymerase II	zf-C2H2
ENSMUSG00000041552	20	33	24	23	28	31	32	46	37	40	38	48	0.859	1.601	0.864	1.032	1.07	1.369	1.534	2.155	1.86	1.756	1.536	1.76	1.1325	1.766833333	0.641654906	0.017319467	1	Ptchd1	patched domain containing 1 [Source:MGI Symbol;Acc:MGI:2685233]	-	-	-	-	GO:0005886//plasma membrane;GO:0016020//membrane;GO:0042995//cell projection;GO:0043197//dendritic spine;GO:0045202//synapse	GO:0005515//protein binding	GO:0007224//smoothened signaling pathway;GO:0007268//chemical synaptic transmission;GO:0007614//short-term memory;GO:0007616//long-term memory;GO:0021794//thalamus development;GO:0035176//social behavior;GO:0050890//cognition;GO:0098976//excitatory chemical synaptic transmission;GO:0098977//inhibitory chemical synaptic transmission	--
ENSMUSG00000022803	6	9	9	1	5	4	1	4	1	0	0	2	0.358	0.466	0.445	0.057	0.225	0.225	0.067	0.26	0.07	0	0	0.102	0.296	0.083166667	-1.831519861	0.017411735	1	Popdc2	popeye domain containing 2 [Source:MGI Symbol;Acc:MGI:1930150]	Environmental Information Processing;Organismal Systems	Signal transduction;Circulatory system	ko04024//cAMP signaling pathway;ko04261//Adrenergic signaling in cardiomyocytes	K26206;K26206	GO:0005886//plasma membrane;GO:0016020//membrane;GO:0042383//sarcolemma	GO:0030552//cAMP binding	GO:0002027//regulation of heart rate;GO:0007507//heart development;GO:0007519//skeletal muscle tissue development;GO:0042391//regulation of membrane potential;GO:0051146//striated muscle cell differentiation;GO:0060931//sinoatrial node cell development	--
ENSMUSG00000043020	8	18	5	3	7	6	2	0	4	4	3	2	0.3	0.636	0.155	0.117	0.215	0.231	0.084	0	0.175	0.122	0.097	0.064	0.275666667	0.090333333	-1.609594478	0.017599879	1	Dnai3	dynein axonemal intermediate chain 3 [Source:MGI Symbol;Acc:MGI:3045269]	Cellular Processes	Cell motility	ko04814//Motor proteins	K24722	GO:0005737//cytoplasm;GO:0005858//axonemal dynein complex;GO:0036156//inner dynein arm	GO:0005515//protein binding;GO:0045503//dynein light chain binding;GO:0045504//dynein heavy chain binding;GO:0071933//Arp2/3 complex binding	GO:0030336//negative regulation of cell migration;GO:0034316//negative regulation of Arp2/3 complex-mediated actin nucleation;GO:0036159//inner dynein arm assembly;GO:0045669//positive regulation of osteoblast differentiation;GO:0060294//cilium movement involved in cell motility	--
ENSMUSG00000094065	38	115	0	0	0	0	0	0	0	0	0	0	5.169	14.856	0	0	0	0	0	0	0	0	0	0	3.3375	0.001	-11.70455212	0.017914251	1	Ccl21d	C-C motif chemokine ligand 21D [Source:MGI Symbol;Acc:MGI:5434896]	Environmental Information Processing;Organismal Systems;Environmental Information Processing;Environmental Information Processing	Signaling molecules and interaction;Immune system;Signal transduction;Signaling molecules and interaction	ko04060//Cytokine-cytokine receptor interaction;ko04062//Chemokine signaling pathway;ko04064//NF-kappa B signaling pathway;ko04061//Viral protein interaction with cytokine and cytokine receptor	K16062;K16062;K16062;K16062	GO:0005576//extracellular region;GO:0005615//extracellular space;GO:0009897//external side of plasma membrane	GO:0005125//cytokine activity;GO:0008009//chemokine activity;GO:0048020//CCR chemokine receptor binding	GO:0006935//chemotaxis;GO:0006954//inflammatory response;GO:0006955//immune response;GO:0030335//positive regulation of cell migration;GO:0030595//leukocyte chemotaxis;GO:0045638//negative regulation of myeloid cell differentiation;GO:0060326//cell chemotaxis;GO:0061844//antimicrobial humoral immune response mediated by antimicrobial peptide;GO:0070098//chemokine-mediated signaling pathway	--
ENSMUSG00000025150	19	6	15	3	9	7	17	19	24	28	18	12	2.036	0.607	1.33	0.336	1.157	0.771	2.033	2.219	3.009	2.442	1.665	1.097	1.0395	2.0775	0.998958719	0.017978765	1	Cbr2	carbonyl reductase 2 [Source:MGI Symbol;Acc:MGI:107200]	Metabolism;Metabolism;Metabolism	Global and overview maps;Lipid metabolism;Xenobiotics biodegradation and metabolism	ko01100//Metabolic pathways;ko00590//Arachidonic acid metabolism;ko00980//Metabolism of xenobiotics by cytochrome P450	K00081;K00081;K00081	GO:0005739//mitochondrion;GO:0005759//mitochondrial matrix	GO:0004090//carbonyl reductase (NADPH) activity;GO:0005515//protein binding;GO:0016491//oxidoreductase activity;GO:0016616//oxidoreductase activity, acting on the CH-OH group of donors, NAD or NADP as acceptor;GO:0042802//identical protein binding;GO:0050038//L-xylulose reductase (NADP+) activity	GO:0005997//xylulose metabolic process;GO:0006006//glucose metabolic process;GO:0006116//NADH oxidation;GO:0044281//small molecule metabolic process	--
ENSMUSG00000028150	62	70	47	88	65	47	25	39	29	46	60	53	3.409	3.458	2.124	5.074	2.908	2.567	1.53	2.085	1.84	1.885	2.821	2.452	3.256666667	2.102166667	-0.631519006	0.017994715	1	Rorc	RAR-related orphan receptor gamma [Source:MGI Symbol;Acc:MGI:104856]	Organismal Systems;Human Diseases;Organismal Systems	Immune system;Immune disease;Environmental adaptation	ko04659//Th17 cell differentiation;ko05321//Inflammatory bowel disease;ko04710//Circadian rhythm	K08534;K08534;K08534	GO:0005634//nucleus;GO:0005654//nucleoplasm;GO:0009897//external side of plasma membrane;GO:0016604//nuclear body	GO:0000978//RNA polymerase II cis-regulatory region sequence-specific DNA binding;GO:0001223//transcription coactivator binding;GO:0001227//DNA-binding transcription repressor activity, RNA polymerase II-specific;GO:0003677//DNA binding;GO:0003700//DNA-binding transcription factor activity;GO:0004879//nuclear receptor activity;GO:0005515//protein binding;GO:0008142//oxysterol binding;GO:0008270//…	GO:0000122//negative regulation of transcription by RNA polymerase II;GO:0006355//regulation of DNA-templated transcription;GO:0006357//regulation of transcription by RNA polymerase II;GO:0006805//xenobiotic metabolic process;GO:0007623//circadian rhythm;GO:0010906//regulation of glucose metabolic process;GO:0019218//regulation of steroid metabolic process;GO:0030154//cell differentiation;GO:0030…	THR-like
ENSMUSG00000029431	8	12	11	8	14	6	2	2	2	9	6	2	0.697	0.946	0.747	0.698	0.985	0.55	0.216	0.182	0.186	0.628	0.416	0.119	0.7705	0.291166667	-1.403949754	0.019177908	1	B3gnt4	UDP-GlcNAc:betaGal beta-1,3-N-acetylglucosaminyltransferase 4 [Source:MGI Symbol;Acc:MGI:2680208]	Metabolism;Metabolism	Global and overview maps;Glycan biosynthesis and metabolism	ko01100//Metabolic pathways;ko00601//Glycosphingolipid biosynthesis - lacto and neolacto series	K07971;K07971	GO:0000139//Golgi membrane;GO:0005794//Golgi apparatus;GO:0016020//membrane	GO:0008532//N-acetyllactosaminide beta-1,3-N-acetylglucosaminyltransferase activity;GO:0016757//glycosyltransferase activity;GO:0016758//hexosyltransferase activity	GO:0006486//protein glycosylation;GO:0006493//protein O-linked glycosylation;GO:0030311//poly-N-acetyllactosamine biosynthetic process	--
ENSMUSG00000015217	208	375	345	275	296	276	197	239	208	269	229	257	15.154	29.042	20.881	23.993	18.81	21.017	19.214	19.855	26.158	19.174	16.721	18.311	21.48283333	19.9055	-0.11001717	0.019190563	1	Hmgb3	high mobility group box 3 [Source:MGI Symbol;Acc:MGI:1098219]	-	-	-	-	GO:0005634//nucleus;GO:0005694//chromosome;GO:0005737//cytoplasm	GO:0000400//four-way junction DNA binding;GO:0003677//DNA binding;GO:0003723//RNA binding;GO:0008301//DNA binding, bending	GO:0006357//regulation of transcription by RNA polymerase II;GO:0032392//DNA geometric change;GO:0045087//innate immune response;GO:0045578//negative regulation of B cell differentiation;GO:0045638//negative regulation of myeloid cell differentiation	HMG
ENSMUSG00000018927	123	93	86	65	85	53	39	70	47	72	60	63	10.159	7.248	5.876	5.607	5.764	4.498	3.595	6.302	4.542	4.841	4.278	4.441	6.525333333	4.6665	-0.483710705	0.019209635	1	Ccl6	C-C motif chemokine ligand 6 [Source:MGI Symbol;Acc:MGI:98263]	Environmental Information Processing;Organismal Systems;Environmental Information Processing	Signaling molecules and interaction;Immune system;Signaling molecules and interaction	ko04060//Cytokine-cytokine receptor interaction;ko04062//Chemokine signaling pathway;ko04061//Viral protein interaction with cytokine and cytokine receptor	K05510;K05510;K05510	GO:0005576//extracellular region;GO:0005615//extracellular space	GO:0005125//cytokine activity;GO:0008009//chemokine activity;GO:0048020//CCR chemokine receptor binding	GO:0006935//chemotaxis;GO:0006954//inflammatory response;GO:0006955//immune response;GO:0030335//positive regulation of cell migration;GO:0048245//eosinophil chemotaxis;GO:0060326//cell chemotaxis;GO:0061844//antimicrobial humoral immune response mediated by antimicrobial peptide;GO:0070098//chemokine-mediated signaling pathway	--
ENSMUSG00000052372	112	124	149	131	155	88	93	85	80	115	100	101	1.93	1.524	2.638	1.828	2.155	1.475	2.032	2.066	1.729	1.87	1.341	1.158	1.925	1.699333333	-0.179889573	0.019237574	1	Il1rapl1	interleukin 1 receptor accessory protein-like 1 [Source:MGI Symbol;Acc:MGI:2687319]	-	-	-	-	GO:0005886//plasma membrane;GO:0016020//membrane;GO:0030424//axon;GO:0030425//dendrite;GO:0042995//cell projection;GO:0098978//glutamatergic synapse	GO:0016787//hydrolase activity	GO:0007165//signal transduction;GO:0045920//negative regulation of exocytosis;GO:0099175//regulation of postsynapse organization;GO:0099545//trans-synaptic signaling by trans-synaptic complex;GO:1905606//regulation of presynapse assembly	--
ENSMUSG00000024042	276	242	299	287	329	249	228	197	146	211	262	274	7.261	6.008	6.507	7.885	7.106	6.731	6.694	5.649	4.494	4.519	5.95	6.152	6.916333333	5.576333333	-0.310690599	0.019319497	1	Sik1	salt inducible kinase 1 [Source:MGI Symbol;Acc:MGI:104754]	Organismal Systems	Endocrine system	ko04922//Glucagon signaling pathway	K19008	GO:0005634//nucleus;GO:0005737//cytoplasm	GO:0000287//magnesium ion binding;GO:0004672//protein kinase activity;GO:0004674//protein serine/threonine kinase activity;GO:0005515//protein binding;GO:0005524//ATP binding;GO:0008140//cAMP response element binding protein binding;GO:0019901//protein kinase binding;GO:0042826//histone deacetylase binding;GO:0046872//metal ion binding;GO:0071889//14-3-3 protein binding;GO:0106310//protein serine…	GO:0000122//negative regulation of transcription by RNA polymerase II;GO:0002028//regulation of sodium ion transport;GO:0006468//protein phosphorylation;GO:0007346//regulation of mitotic cell cycle;GO:0010830//regulation of myotube differentiation;GO:0010868//negative regulation of triglyceride biosynthetic process;GO:0030154//cell differentiation;GO:0032792//negative regulation of CREB transcrip…	--
ENSMUSG00000078651	29	29	22	24	28	48	40	36	53	47	50	45	1.356	1.368	0.931	1.185	1.147	2.484	2.088	1.835	2.9	1.884	2.019	1.895	1.411833333	2.1035	0.575222029	0.019388367	1	Aoc2	amine oxidase copper containing 2 [Source:MGI Symbol;Acc:MGI:2668431]	Metabolism;Metabolism;Metabolism;Metabolism;Metabolism	Global and overview maps;Amino acid metabolism;Amino acid metabolism;Metabolism of other amino acids;Amino acid metabolism	ko01100//Metabolic pathways;ko00260//Glycine, serine and threonine metabolism;ko00350//Tyrosine metabolism;ko00410//beta-Alanine metabolism;ko00360//Phenylalanine metabolism	K00276;K00276;K00276;K00276;K00276	GO:0005886//plasma membrane	GO:0005507//copper ion binding;GO:0008131//primary amine oxidase activity;GO:0016491//oxidoreductase activity;GO:0016641//oxidoreductase activity, acting on the CH-NH2 group of donors, oxygen as acceptor;GO:0046872//metal ion binding;GO:0048038//quinone binding;GO:0052595//aliphatic amine oxidase activity	GO:0006584//catecholamine metabolic process;GO:0009308//amine metabolic process	--
ENSMUSG00000074768	0	7	3	7	9	26	3	0	1	0	3	6	0	0.316	0.119	0.349	0.353	1.276	0.16	0	0.056	0	0.124	0.245	0.402166667	0.0975	-2.044319386	0.01948355	1	Bhmt	betaine-homocysteine methyltransferase [Source:MGI Symbol;Acc:MGI:1339972]	Metabolism;Metabolism;Metabolism	Global and overview maps;Amino acid metabolism;Amino acid metabolism	ko01100//Metabolic pathways;ko00270//Cysteine and methionine metabolism;ko00260//Glycine, serine and threonine metabolism	K00544;K00544;K00544	GO:0005634//nucleus;GO:0005737//cytoplasm;GO:0005829//cytosol;GO:0032991//protein-containing complex	GO:0008168//methyltransferase activity;GO:0008172//S-methyltransferase activity;GO:0008270//zinc ion binding;GO:0042802//identical protein binding;GO:0044877//protein-containing complex binding;GO:0046872//metal ion binding;GO:0047150//betaine-homocysteine S-methyltransferase activity	GO:0006579//amino-acid betaine catabolic process;GO:0009086//methionine biosynthetic process;GO:0032259//methylation;GO:0071267//L-methionine salvage	--
ENSMUSG00000064363	93973	96730	109447	91931	119784	91846	85704	83038	73494	94155	92971	86474	8110.683	7878.172	7814.463	8286.229	8487.873	8145.758	8254.871	7812.618	7421.4	6615.386	6927.437	6370.085	8120.529667	7233.632833	-0.16685346	0.020112569	1	mt-Nd4	mitochondrially encoded NADH dehydrogenase 4 [Source:MGI Symbol;Acc:MGI:102498]	Metabolism;Human Diseases;Human Diseases;Human Diseases;Human Diseases;Human Diseases;Human Diseases;Organismal Systems;Human Diseases;Human Diseases;Organismal Systems;Metabolism	Global and overview maps;Neurodegenerative disease;Neurodegenerative disease;Neurodegenerative disease;Neurodegenerative disease;Neurodegenerative disease;Neurodegenerative disease;Environmental adaptation;Cancer: overview;Cardiovascular disease;Nervous system;Energy metabolism	ko01100//Metabolic pathways;ko05022//Pathways of neurodegeneration - multiple diseases;ko05010//Alzheimer disease;ko05014//Amyotrophic lateral sclerosis;ko05016//Huntington disease;ko05020//Prion disease;ko05012//Parkinson disease;ko04714//Thermogenesis;ko05208//Chemical carcinogenesis - reactive oxygen species;ko05415//Diabetic cardiomyopathy;ko04723//Retrograde endocannabinoid signaling;ko00190…	K03881;K03881;K03881;K03881;K03881;K03881;K03881;K03881;K03881;K03881;K03881;K03881	GO:0005739//mitochondrion;GO:0005743//mitochondrial inner membrane;GO:0016020//membrane;GO:0031966//mitochondrial membrane;GO:0045271//respiratory chain complex I	GO:0003954//NADH dehydrogenase activity;GO:0008137//NADH dehydrogenase (ubiquinone) activity;GO:0016491//oxidoreductase activity;GO:0048039//ubiquinone binding	GO:0001666//response to hypoxia;GO:0001701//in utero embryonic development;GO:0006120//mitochondrial electron transport, NADH to ubiquinone;GO:0009060//aerobic respiration;GO:0015990//electron transport coupled proton transport;GO:0021549//cerebellum development;GO:0032981//mitochondrial respiratory chain complex I assembly;GO:0035094//response to nicotine;GO:0042773//ATP synthesis coupled electr…	--
ENSMUSG00000026241	47	47	44	34	54	43	24	27	21	36	37	36	5.365	5.062	4.155	4.053	5.06	5.043	3.057	3.359	2.804	3.345	3.646	3.507	4.789666667	3.286333333	-0.543446436	0.020184599	1	Nppc	natriuretic peptide type C [Source:MGI Symbol;Acc:MGI:97369]	Environmental Information Processing;Human Diseases;Organismal Systems	Signal transduction;Cardiovascular disease;Circulatory system	ko04022//cGMP-PKG signaling pathway;ko05418//Fluid shear stress and atherosclerosis;ko04270//Vascular smooth muscle contraction	K12336;K12336;K12336	GO:0005576//extracellular region;GO:0005615//extracellular space;GO:0030141//secretory granule;GO:0032991//protein-containing complex	GO:0005102//signaling receptor binding;GO:0005179//hormone activity;GO:0005184//neuropeptide hormone activity;GO:0051427//hormone receptor binding	GO:0001503//ossification;GO:0001525//angiogenesis;GO:0001541//ovarian follicle development;GO:0001549//cumulus cell differentiation;GO:0001666//response to hypoxia;GO:0001974//blood vessel remodeling;GO:0002931//response to ischemia;GO:0003418//growth plate cartilage chondrocyte differentiation;GO:0003419//growth plate cartilage chondrocyte proliferation;GO:0006182//cGMP biosynthetic process;GO:0…	--
ENSMUSG00000027217	560	522	773	589	741	737	793	846	680	759	934	772	18.247	15.618	21.147	19.503	19.289	24.421	28.06	29.241	25.226	20.075	26.518	21.323	19.70416667	25.07383333	0.347681839	0.020218142	1	Tspan18	tetraspanin 18 [Source:MGI Symbol;Acc:MGI:1917186]	-	-	-	-	GO:0005886//plasma membrane;GO:0016020//membrane;GO:0071944//cell periphery	GO:0044325//transmembrane transporter binding	GO:0006954//inflammatory response;GO:0007599//hemostasis;GO:0017156//calcium-ion regulated exocytosis;GO:0051649//establishment of localization in cell;GO:1903670//regulation of sprouting angiogenesis;GO:1990778//protein localization to cell periphery;GO:2001256//regulation of store-operated calcium entry	--
ENSMUSG00000065987	9	13	10	5	2	10	0	1	1	1	4	8	0.883	1.006	0.483	0.327	0.117	0.599	0	0.068	0.143	0.051	0.411	0.398	0.569166667	0.1785	-1.672927098	0.020365797	1	Cd209b	CD209b antigen [Source:MGI Symbol;Acc:MGI:1916415]	Human Diseases;Cellular Processes;Human Diseases;Organismal Systems;Genetic Information Processing;Genetic Information Processing;Genetic Information Processing	Infectious disease: bacterial;Transport and catabolism;Infectious disease: viral;Immune system;Information processing in viruses;Information processing in viruses;Information processing in viruses	ko05152//Tuberculosis;ko04145//Phagosome;ko05162//Measles;ko04625//C-type lectin receptor signaling pathway;ko03265//Virion - Ebolavirus, Lyssavirus and Morbillivirus;ko03260//Virion - Human immunodeficiency virus;ko03264//Virion - Flavivirus	K06563;K06563;K06563;K06563;K06563;K06563;K06563	GO:0009897//external side of plasma membrane;GO:0016020//membrane	GO:0001872//(1->3)-beta-D-glucan binding;GO:0005537//mannose binding;GO:0030246//carbohydrate binding;GO:0030247//polysaccharide binding;GO:0042806//fucose binding;GO:0046872//metal ion binding	GO:0001879//detection of yeast;GO:0006897//endocytosis;GO:0006910//phagocytosis, recognition;GO:0006955//immune response;GO:0016045//detection of bacterium;GO:0032760//positive regulation of tumor necrosis factor production;GO:0050766//positive regulation of phagocytosis	--
ENSMUSG00000103770	166	147	151	119	204	132	169	172	172	253	227	196	3.693	3.085	2.788	2.767	3.733	3.015	4.208	4.169	4.481	4.578	4.364	3.725	3.180166667	4.254166667	0.419774179	0.020743448	1	Pcdha9	protocadherin alpha 9 [Source:MGI Symbol;Acc:MGI:2447322]	-	-	-	-	GO:0005886//plasma membrane;GO:0016020//membrane	GO:0003674//molecular_function;GO:0005509//calcium ion binding	GO:0006915//apoptotic process;GO:0007155//cell adhesion;GO:0007156//homophilic cell adhesion via plasma membrane adhesion molecules;GO:0008283//cell population proliferation;GO:0016477//cell migration	--
ENSMUSG00000022303	3	9	1	0	2	0	0	0	0	0	0	0	0.179	0.602	0.058	0	0.107	0	0	0	0	0	0	0	0.157666667	0.001	-7.300733873	0.020792171	1	Dcstamp	dendrocyte expressed seven transmembrane protein [Source:MGI Symbol;Acc:MGI:1923016]	-	-	-	-	GO:0005768//endosome;GO:0005783//endoplasmic reticulum;GO:0005789//endoplasmic reticulum membrane;GO:0005886//plasma membrane;GO:0009986//cell surface;GO:0010008//endosome membrane;GO:0016020//membrane;GO:0033116//endoplasmic reticulum-Golgi intermediate compartment membrane	-	GO:0002376//immune system process;GO:0030154//cell differentiation;GO:0030308//negative regulation of cell growth;GO:0030316//osteoclast differentiation;GO:0034241//positive regulation of macrophage fusion;GO:0036006//cellular response to macrophage colony-stimulating factor stimulus;GO:0043011//myeloid dendritic cell differentiation;GO:0045657//positive regulation of monocyte differentiation;GO:…	--
ENSMUSG00000111692	7	14	13	7	16	10	3	3	0	15	0	0	0.42	0.786	0.66	0.416	0.781	0.614	0.179	0.178	0	0.735	0	0	0.612833333	0.182	-1.75155632	0.021034576	1	Gm49373	predicted gene, 49373 [Source:MGI Symbol;Acc:MGI:6121591]	-	-	-	-	-	GO:0051536//iron-sulfur cluster binding;GO:0051537//2 iron, 2 sulfur cluster binding	GO:0140647//P450-containing electron transport chain	--
ENSMUSG00000021760	40	53	51	24	62	49	19	25	26	30	41	39	4.566	5.708	5.414	3.055	6.122	6.069	2.42	3.157	3.472	2.787	4.155	4.02	5.155666667	3.335166667	-0.628400133	0.021041311	1	Gpx8	glutathione peroxidase 8 (putative) [Source:MGI Symbol;Acc:MGI:1916840]	Metabolism;Human Diseases;Human Diseases;Human Diseases;Organismal Systems;Metabolism	Global and overview maps;Neurodegenerative disease;Neurodegenerative disease;Neurodegenerative disease;Endocrine system;Metabolism of other amino acids	ko01100//Metabolic pathways;ko05022//Pathways of neurodegeneration - multiple diseases;ko05014//Amyotrophic lateral sclerosis;ko05016//Huntington disease;ko04918//Thyroid hormone synthesis;ko00480//Glutathione metabolism	K00432;K00432;K00432;K00432;K00432;K00432	GO:0005575//cellular_component;GO:0016020//membrane	GO:0004601//peroxidase activity;GO:0004602//glutathione peroxidase activity	GO:0006979//response to oxidative stress;GO:0098869//cellular oxidant detoxification	--
ENSMUSG00000060981	19	27	46	19	5	29	7	6	6	10	22	19	4.808	6.447	9.63	5.021	1.06	7.541	2.098	1.655	1.776	2.06	4.725	4.086	5.751166667	2.733333333	-1.073193238	0.021243056	1	H4c8	H4 clustered histone 8 [Source:MGI Symbol;Acc:MGI:2448427]	Human Diseases;Organismal Systems;Human Diseases;Human Diseases	Cancer: overview;Immune system;Substance dependence;Immune disease	ko05203//Viral carcinogenesis;ko04613//Neutrophil extracellular trap formation;ko05034//Alcoholism;ko05322//Systemic lupus erythematosus	K11254;K11254;K11254;K11254	GO:0000786//nucleosome;GO:0005634//nucleus;GO:0005654//nucleoplasm;GO:0005694//chromosome;GO:0043505//CENP-A containing nucleosome	GO:0003677//DNA binding;GO:0005515//protein binding;GO:0030527//structural constituent of chromatin;GO:0046982//protein heterodimerization activity	GO:0006325//chromatin organization;GO:0006334//nucleosome assembly;GO:0061644//protein localization to CENP-A containing chromatin	--
ENSMUSG00000079017	32	9	16	25	17	21	15	11	4	13	11	9	8.22	2.182	3.4	6.707	3.585	5.543	4.3	3.08	1.202	2.718	2.439	1.973	4.9395	2.618666667	-0.915532584	0.021339439	1	Ifi27l2a	interferon, alpha-inducible protein 27 like 2A [Source:MGI Symbol;Acc:MGI:1924183]	-	-	-	-	GO:0005634//nucleus;GO:0005637//nuclear inner membrane;GO:0005739//mitochondrion;GO:0016020//membrane	GO:0003674//molecular_function	GO:0009615//response to virus;GO:0097190//apoptotic signaling pathway	--
ENSMUSG00000026805	0	0	0	1	0	0	0	0	14	1	1	2	0	0	0	0.034	0	0	0	0	0.927	0.046	0.049	0.097	0.005666667	0.1865	5.04053148	0.021472836	1	Barhl1	BarH like homeobox 1 [Source:MGI Symbol;Acc:MGI:1859288]	-	-	-	-	GO:0005634//nucleus	GO:0000977//RNA polymerase II transcription regulatory region sequence-specific DNA binding;GO:0000981//DNA-binding transcription factor activity, RNA polymerase II-specific;GO:0001228//DNA-binding transcription activator activity, RNA polymerase II-specific;GO:0003677//DNA binding;GO:1990837//sequence-specific double-stranded DNA binding	GO:0001764//neuron migration;GO:0006355//regulation of DNA-templated transcription;GO:0006357//regulation of transcription by RNA polymerase II;GO:0007605//sensory perception of sound;GO:0030901//midbrain development;GO:0043524//negative regulation of neuron apoptotic process;GO:0045944//positive regulation of transcription by RNA polymerase II;GO:0051402//neuron apoptotic process;GO:1905584//out…	Homeobox
ENSMUSG00000010830	6	22	7	8	9	14	9	1	4	1	5	6	0.506	1.75	0.488	0.704	0.623	1.213	0.847	0.092	0.394	0.069	0.364	0.432	0.880666667	0.366333333	-1.26543908	0.021555412	1	Kdelr3	KDEL (Lys-Asp-Glu-Leu) endoplasmic reticulum protein retention receptor 3 [Source:MGI Symbol;Acc:MGI:2145953]	-	-	-	-	GO:0000139//Golgi membrane;GO:0005783//endoplasmic reticulum;GO:0005789//endoplasmic reticulum membrane;GO:0005794//Golgi apparatus;GO:0005801//cis-Golgi network;GO:0016020//membrane;GO:0030663//COPI-coated vesicle membrane;GO:0031410//cytoplasmic vesicle	GO:0005046//KDEL sequence binding;GO:0046923//ER retention sequence binding	GO:0006621//protein retention in ER lumen;GO:0006888//endoplasmic reticulum to Golgi vesicle-mediated transport;GO:0006890//retrograde vesicle-mediated transport, Golgi to endoplasmic reticulum;GO:0015031//protein transport;GO:0016192//vesicle-mediated transport	--
ENSMUSG00000035352	25	12	12	17	7	10	2	2	3	4	9	15	5.537	2.508	2.199	3.932	1.273	2.276	0.494	0.483	0.777	0.721	1.721	2.835	2.954166667	1.171833333	-1.333983828	0.021592617	1	Ccl12	C-C motif chemokine ligand 12 [Source:MGI Symbol;Acc:MGI:108224]	Human Diseases;Environmental Information Processing;Human Diseases;Human Diseases;Human Diseases;Organismal Systems;Organismal Systems;Human Diseases;Human Diseases;Human Diseases;Environmental Information Processing;Human Diseases;Human Diseases;Environmental Information Processing;Organismal Systems;Human Diseases;Human Diseases	Infectious disease: viral;Signaling molecules and interaction;Infectious disease: viral;Infectious disease: viral;Cardiovascular disease;Immune system;Immune system;Infectious disease: viral;Cardiovascular disease;Infectious disease: bacterial;Signal transduction;Infectious disease: parasitic;Endocrine and metabolic disease;Signaling molecules and interaction;Immune system;Immune disease;Infectio…	ko05168//Herpes simplex virus 1 infection;ko04060//Cytokine-cytokine receptor interaction;ko05163//Human cytomegalovirus infection;ko05171//Coronavirus disease - COVID-19;ko05417//Lipid and atherosclerosis;ko04621//NOD-like receptor signaling pathway;ko04062//Chemokine signaling pathway;ko05164//Influenza A;ko05418//Fluid shear stress and atherosclerosis;ko05135//Yersinia infection;ko04668//TNF s…	K14624;K14624;K14624;K14624;K14624;K14624;K14624;K14624;K14624;K14624;K14624;K14624;K14624;K14624;K14624;K14624;K14624	GO:0005576//extracellular region;GO:0005615//extracellular space	GO:0004672//protein kinase activity;GO:0005125//cytokine activity;GO:0008009//chemokine activity;GO:0016004//phospholipase activator activity;GO:0031727//CCR2 chemokine receptor binding;GO:0048020//CCR chemokine receptor binding	GO:0001525//angiogenesis;GO:0002548//monocyte chemotaxis;GO:0002687//positive regulation of leukocyte migration;GO:0006816//calcium ion transport;GO:0006874//intracellular calcium ion homeostasis;GO:0006887//exocytosis;GO:0006935//chemotaxis;GO:0006954//inflammatory response;GO:0006955//immune response;GO:0007165//signal transduction;GO:0007267//cell-cell signaling;GO:0030335//positive regulation…	--
ENSMUSG00000055373	729	773	748	601	807	622	625	629	496	668	584	582	7.145	7.15	6.065	6.152	6.494	6.265	6.837	6.721	5.847	5.33	4.942	4.869	6.545166667	5.757666667	-0.184945661	0.021694486	1	Fut9	fucosyltransferase 9 [Source:MGI Symbol;Acc:MGI:1330859]	Metabolism;Metabolism;Metabolism;Metabolism	Global and overview maps;Glycan biosynthesis and metabolism;Glycan biosynthesis and metabolism;Glycan biosynthesis and metabolism	ko01100//Metabolic pathways;ko00601//Glycosphingolipid biosynthesis - lacto and neolacto series;ko00515//Mannose type O-glycan biosynthesis;ko00603//Glycosphingolipid biosynthesis - globo and isoglobo series	K03663;K03663;K03663;K03663	GO:0000139//Golgi membrane;GO:0005794//Golgi apparatus;GO:0005802//trans-Golgi network;GO:0016020//membrane;GO:0032580//Golgi cisterna membrane;GO:0032588//trans-Golgi network membrane	GO:0008417//fucosyltransferase activity;GO:0016757//glycosyltransferase activity;GO:0017083//4-galactosyl-N-acetylglucosaminide 3-alpha-L-fucosyltransferase activity;GO:0042803//protein homodimerization activity;GO:0046920//alpha-(1->3)-fucosyltransferase activity	GO:0000271//polysaccharide biosynthetic process;GO:0006486//protein glycosylation;GO:0006487//protein N-linked glycosylation;GO:0006493//protein O-linked glycosylation;GO:0006629//lipid metabolic process;GO:0006688//glycosphingolipid biosynthetic process;GO:0007399//nervous system development;GO:0009312//oligosaccharide biosynthetic process;GO:0010976//positive regulation of neuron projection dev…	--
ENSMUSG00000001025	220	183	198	162	196	165	88	111	114	180	191	159	35.794	28.096	26.625	27.494	26.222	27.572	16.501	19.687	21.61	23.829	26.816	22.069	28.63383333	21.752	-0.396572767	0.021770434	1	S100a6	S100 calcium binding protein A6 (calcyclin) [Source:MGI Symbol;Acc:MGI:1339467]	-	-	-	-	GO:0001726//ruffle;GO:0005615//extracellular space;GO:0005634//nucleus;GO:0005635//nuclear envelope;GO:0005737//cytoplasm;GO:0005829//cytosol;GO:0005886//plasma membrane;GO:0009898//cytoplasmic side of plasma membrane;GO:0048471//perinuclear region of cytoplasm;GO:0062023//collagen-containing extracellular matrix	GO:0005509//calcium ion binding;GO:0005515//protein binding;GO:0005523//tropomyosin binding;GO:0008270//zinc ion binding;GO:0015075//monoatomic ion transmembrane transporter activity;GO:0042803//protein homodimerization activity;GO:0044548//S100 protein binding;GO:0046872//metal ion binding;GO:0048306//calcium-dependent protein binding	GO:0034220//monoatomic ion transmembrane transport	--
ENSMUSG00000047606	45	116	70	27	52	43	37	24	35	51	29	43	1.257	2.818	1.424	0.615	1.004	1.004	0.9	0.618	0.901	1.073	0.546	0.8	1.353666667	0.806333333	-0.747424258	0.022187779	1	Ankrd34c	ankyrin repeat domain 34C [Source:MGI Symbol;Acc:MGI:2685617]	-	-	-	-	GO:0005575//cellular_component;GO:0071546//pi-body	GO:0003674//molecular_function;GO:0005515//protein binding	GO:0008150//biological_process	--
ENSMUSG00000023279	5	3	0	3	8	3	1	0	0	0	2	0	0.194	0.11	0	0.122	0.255	0.12	0.043	0	0	0	0.067	0	0.1335	0.018333333	-2.864298719	0.022246434	1	Bmp15	bone morphogenetic protein 15 [Source:MGI Symbol;Acc:MGI:1316745]	Environmental Information Processing;Organismal Systems	Signaling molecules and interaction;Endocrine system	ko04060//Cytokine-cytokine receptor interaction;ko04913//Ovarian steroidogenesis	K05498;K05498	GO:0005576//extracellular region;GO:0005615//extracellular space;GO:0005737//cytoplasm	GO:0005125//cytokine activity;GO:0008083//growth factor activity	GO:0007165//signal transduction;GO:0045893//positive regulation of DNA-templated transcription	--
ENSMUSG00000066687	923	995	1022	975	1136	929	1079	1135	923	1633	1218	1289	24.147	24.047	21.752	25.807	24.631	25.546	33.705	32.523	26.699	34.538	28.204	29.065	24.32166667	30.789	0.340172916	0.02253523	1	Zbtb16	zinc finger and BTB domain containing 16 [Source:MGI Symbol;Acc:MGI:103222]	Human Diseases;Human Diseases;Human Diseases	Cancer: overview;Cancer: overview;Cancer: specific types	ko05200//Pathways in cancer;ko05202//Transcriptional misregulation in cancer;ko05221//Acute myeloid leukemia	K10055;K10055;K10055	GO:0001673//male germ cell nucleus;GO:0005634//nucleus;GO:0016604//nuclear body;GO:0016605//PML body;GO:0016607//nuclear speck;GO:0017053//transcription repressor complex;GO:0032991//protein-containing complex	GO:0000978//RNA polymerase II cis-regulatory region sequence-specific DNA binding;GO:0000981//DNA-binding transcription factor activity, RNA polymerase II-specific;GO:0001222//transcription corepressor binding;GO:0001227//DNA-binding transcription repressor activity, RNA polymerase II-specific;GO:0003677//DNA binding;GO:0003690//double-stranded DNA binding;GO:0003700//DNA-binding transcription fa…	GO:0000122//negative regulation of transcription by RNA polymerase II;GO:0001501//skeletal system development;GO:0001823//mesonephros development;GO:0006355//regulation of DNA-templated transcription;GO:0006357//regulation of transcription by RNA polymerase II;GO:0007417//central nervous system development;GO:0008283//cell population proliferation;GO:0008285//negative regulation of cell populatio…	ZBTB
ENSMUSG00000048416	18	25	13	8	16	22	4	5	12	10	12	9	1.922	2.519	1.148	0.892	1.402	2.414	0.477	0.582	1.499	0.869	1.106	1.221	1.716166667	0.959	-0.839586948	0.023034889	1	Mlf1	myeloid leukemia factor 1 [Source:MGI Symbol;Acc:MGI:1341819]	Human Diseases	Cancer: overview	ko05202//Transcriptional misregulation in cancer	K15622	GO:0005634//nucleus;GO:0005737//cytoplasm;GO:0005856//cytoskeleton;GO:0005929//cilium;GO:0031514//motile cilium;GO:0036064//ciliary basal body;GO:0042995//cell projection;GO:0097546//ciliary base;GO:0097730//non-motile cilium	GO:0003677//DNA binding;GO:0005515//protein binding	GO:0002318//myeloid progenitor cell differentiation;GO:0006351//DNA-templated transcription;GO:0006355//regulation of DNA-templated transcription;GO:0030154//cell differentiation;GO:1902806//regulation of cell cycle G1/S phase transition	--
ENSMUSG00000040536	746	1096	1126	715	975	866	852	716	548	761	701	862	18.032	24.995	22.51	18.052	19.349	21.504	22.964	18.866	15.484	14.963	14.626	17.781	20.74033333	17.44733333	-0.249432531	0.023038124	1	Necab1	N-terminal EF-hand calcium binding protein 1 [Source:MGI Symbol;Acc:MGI:1916602]	-	-	-	-	GO:0005654//nucleoplasm;GO:0005737//cytoplasm;GO:0005829//cytosol	GO:0005509//calcium ion binding;GO:0042802//identical protein binding;GO:0046872//metal ion binding	GO:0001835//blastocyst hatching;GO:0042984//regulation of amyloid precursor protein biosynthetic process	--
ENSMUSG00000020385	254	303	270	258	322	281	297	306	301	460	339	380	18.93	21.528	19.269	21.384	19.173	21.726	26.312	26.422	26.337	26.893	24.304	23.058	20.335	25.55433333	0.329602964	0.023153865	1	Clk4	CDC like kinase 4 [Source:MGI Symbol;Acc:MGI:1098551]	Human Diseases	Infectious disease: bacterial	ko05134//Legionellosis	K23561	GO:0005634//nucleus	GO:0004672//protein kinase activity;GO:0004674//protein serine/threonine kinase activity;GO:0004712//protein serine/threonine/tyrosine kinase activity;GO:0004713//protein tyrosine kinase activity;GO:0005524//ATP binding;GO:0016301//kinase activity;GO:0016740//transferase activity;GO:0106310//protein serine kinase activity	GO:0006468//protein phosphorylation;GO:0043484//regulation of RNA splicing	--
ENSMUSG00000020186	62	73	103	63	63	77	35	41	33	61	76	59	7.164	8.014	11.179	7.876	6.427	8.901	3.679	5.393	4.97	5.981	6.685	4.612	8.260166667	5.22	-0.662121085	0.023357667	1	Csrp2	cysteine and glycine-rich protein 2 [Source:MGI Symbol;Acc:MGI:1202907]	Cellular Processes	Cell motility	ko04820//Cytoskeleton in muscle cells	K09377	GO:0005634//nucleus;GO:0005737//cytoplasm;GO:0030018//Z disc	GO:0005515//protein binding;GO:0008307//structural constituent of muscle;GO:0042805//actinin binding;GO:0046872//metal ion binding	GO:0030154//cell differentiation;GO:0045214//sarcomere organization;GO:0060537//muscle tissue development	--
ENSMUSG00000019997	189	198	327	174	292	248	200	157	108	255	178	155	9.374	9.267	13.399	9.012	11.877	12.631	11.033	8.488	6.267	10.283	7.622	13.362	10.92666667	9.509166667	-0.200462532	0.023358094	1	Ccn2	cellular communication network factor 2 [Source:MGI Symbol;Acc:MGI:95537]	Environmental Information Processing;Environmental Information Processing	Signal transduction;Signal transduction	ko04390//Hippo signaling pathway;ko04371//Apelin signaling pathway	K06827;K06827	GO:0005576//extracellular region;GO:0005615//extracellular space;GO:0005794//Golgi apparatus;GO:0005938//cell cortex;GO:0031012//extracellular matrix;GO:0043231//intracellular membrane-bounded organelle;GO:0048471//perinuclear region of cytoplasm	GO:0001968//fibronectin binding;GO:0005178//integrin binding;GO:0005515//protein binding;GO:0008083//growth factor activity;GO:0008201//heparin binding	GO:0001502//cartilage condensation;GO:0001503//ossification;GO:0001525//angiogenesis;GO:0001894//tissue homeostasis;GO:0001934//positive regulation of protein phosphorylation;GO:0002062//chondrocyte differentiation;GO:0007019//microtubule depolymerization;GO:0007155//cell adhesion;GO:0007160//cell-matrix adhesion;GO:0007165//signal transduction;GO:0007229//integrin-mediated signaling pathway;GO:0…	--
ENSMUSG00000029334	34	76	39	16	40	44	32	23	16	27	26	28	1.132	1.717	0.989	0.4	0.888	1.082	0.855	0.673	0.448	0.526	0.676	0.572	1.034666667	0.625	-0.727237962	0.023409648	1	Prkg2	protein kinase, cGMP-dependent, type II [Source:MGI Symbol;Acc:MGI:108173]	Organismal Systems;Organismal Systems;Environmental Information Processing;Organismal Systems;Organismal Systems;Cellular Processes;Organismal Systems;Organismal Systems;Organismal Systems;Organismal Systems	Sensory system;Environmental adaptation;Signal transduction;Immune system;Environmental adaptation;Cellular community - eukaryotes;Digestive system;Endocrine system;Nervous system;Endocrine system	ko04740//Olfactory transduction;ko04714//Thermogenesis;ko04022//cGMP-PKG signaling pathway;ko04611//Platelet activation;ko04713//Circadian entrainment;ko04540//Gap junction;ko04970//Salivary secretion;ko04924//Renin secretion;ko04730//Long-term depression;ko04923//Regulation of lipolysis in adipocytes	K19477;K19477;K19477;K19477;K19477;K19477;K19477;K19477;K19477;K19477	GO:0031965//nuclear membrane	GO:0004672//protein kinase activity;GO:0004674//protein serine/threonine kinase activity;GO:0004692//cGMP-dependent protein kinase activity;GO:0005524//ATP binding;GO:0030553//cGMP binding;GO:0042802//identical protein binding;GO:0051019//mitogen-activated protein kinase binding;GO:0106310//protein serine kinase activity	GO:0006468//protein phosphorylation;GO:0007165//signal transduction;GO:0032332//positive regulation of chondrocyte differentiation;GO:0072659//protein localization to plasma membrane;GO:1903829//positive regulation of protein localization;GO:2001226//negative regulation of chloride transport	--
ENSMUSG00000035429	13	6	23	8	16	10	14	4	1	5	4	4	0.442	0.193	0.647	0.284	0.447	0.35	0.532	0.148	0.04	0.139	0.118	0.116	0.393833333	0.182166667	-1.112326228	0.023537243	1	Ptprh	protein tyrosine phosphatase receptor type H [Source:MGI Symbol;Acc:MGI:3026877]	-	-	-	-	GO:0005737//cytoplasm;GO:0005886//plasma membrane;GO:0005902//microvillus;GO:0016324//apical plasma membrane;GO:0031528//microvillus membrane;GO:0042995//cell projection	GO:0004721//phosphoprotein phosphatase activity;GO:0004725//protein tyrosine phosphatase activity;GO:0005515//protein binding	GO:0006470//protein dephosphorylation;GO:0016311//dephosphorylation;GO:1990264//peptidyl-tyrosine dephosphorylation involved in inactivation of protein kinase activity	--
ENSMUSG00000020904	33	38	44	21	20	26	14	2	19	18	22	26	1.785	2.189	2.193	1.186	1.292	1.445	0.845	0.121	1.3	0.889	1.027	1.447	1.681666667	0.938166667	-0.841975621	0.023628987	1	Cfap52	cilia and flagella associated protein 52 [Source:MGI Symbol;Acc:MGI:1919110]	-	-	-	-	GO:0005737//cytoplasm;GO:0005856//cytoskeleton;GO:0005879//axonemal microtubule;GO:0005930//axoneme;GO:0031514//motile cilium;GO:0036126//sperm flagellum;GO:0097729//9+2 motile cilium;GO:0160112//axonemal B tubule inner sheath	GO:0003674//molecular_function;GO:0005515//protein binding	GO:0030317//flagellated sperm motility;GO:0061966//establishment of left/right asymmetry	--
ENSMUSG00000064345	56208	62533	65505	52904	74974	55829	50184	48370	44939	58004	55055	55913	6440.274	6761.225	6208.999	6330.461	7052.817	6573.293	6416.916	6041.54	6024.336	5410.303	5445.951	5467.948	6561.178167	5801.165667	-0.177612078	0.023974881	1	mt-Nd2	mitochondrially encoded NADH dehydrogenase 2 [Source:MGI Symbol;Acc:MGI:102500]	Metabolism;Human Diseases;Human Diseases;Human Diseases;Human Diseases;Human Diseases;Human Diseases;Organismal Systems;Human Diseases;Human Diseases;Organismal Systems;Metabolism	Global and overview maps;Neurodegenerative disease;Neurodegenerative disease;Neurodegenerative disease;Neurodegenerative disease;Neurodegenerative disease;Neurodegenerative disease;Environmental adaptation;Cancer: overview;Cardiovascular disease;Nervous system;Energy metabolism	ko01100//Metabolic pathways;ko05022//Pathways of neurodegeneration - multiple diseases;ko05010//Alzheimer disease;ko05014//Amyotrophic lateral sclerosis;ko05016//Huntington disease;ko05020//Prion disease;ko05012//Parkinson disease;ko04714//Thermogenesis;ko05208//Chemical carcinogenesis - reactive oxygen species;ko05415//Diabetic cardiomyopathy;ko04723//Retrograde endocannabinoid signaling;ko00190…	K03879;K03879;K03879;K03879;K03879;K03879;K03879;K03879;K03879;K03879;K03879;K03879	GO:0005739//mitochondrion;GO:0005743//mitochondrial inner membrane;GO:0045271//respiratory chain complex I	GO:0008137//NADH dehydrogenase (ubiquinone) activity;GO:0016491//oxidoreductase activity;GO:0019901//protein kinase binding;GO:0035255//ionotropic glutamate receptor binding	GO:0006120//mitochondrial electron transport, NADH to ubiquinone;GO:0009060//aerobic respiration;GO:0032981//mitochondrial respiratory chain complex I assembly;GO:0042776//proton motive force-driven mitochondrial ATP synthesis;GO:0072593//reactive oxygen species metabolic process;GO:1902600//proton transmembrane transport	--
ENSMUSG00000035578	112	133	172	74	88	125	65	60	69	109	96	103	2.367	2.654	3.006	1.626	1.531	2.712	1.547	1.381	1.708	1.876	1.753	1.868	2.316	1.688833333	-0.455608294	0.024160417	1	Iqcg	IQ motif containing G [Source:MGI Symbol;Acc:MGI:1916957]	-	-	-	-	GO:0002177//manchette;GO:0005737//cytoplasm;GO:0005829//cytosol;GO:0005856//cytoskeleton;GO:0015629//actin cytoskeleton;GO:0031514//motile cilium;GO:0036126//sperm flagellum	GO:0005515//protein binding;GO:0005516//calmodulin binding;GO:0030544//Hsp70 protein binding	GO:0007283//spermatogenesis;GO:0007286//spermatid development;GO:0007288//sperm axoneme assembly;GO:0030154//cell differentiation;GO:0044782//cilium organization	--
ENSMUSG00000042045	6	8	6	15	36	8	3	8	5	8	3	6	0.541	0.681	0.448	1.414	2.667	0.742	0.302	0.787	0.528	0.588	0.234	0.462	1.082166667	0.4835	-1.162334914	0.024230946	1	Sln	sarcolipin [Source:MGI Symbol;Acc:MGI:1913652]	Environmental Information Processing	Signal transduction	ko04020//Calcium signaling pathway	K22642	GO:0005789//endoplasmic reticulum membrane;GO:0016020//membrane;GO:0016529//sarcoplasmic reticulum;GO:0033017//sarcoplasmic reticulum membrane	GO:0005515//protein binding;GO:0030234//enzyme regulator activity	GO:0051924//regulation of calcium ion transport;GO:0070296//sarcoplasmic reticulum calcium ion transport;GO:0120162//positive regulation of cold-induced thermogenesis;GO:1901077//regulation of relaxation of muscle;GO:1901894//regulation of ATPase-coupled calcium transmembrane transporter activity	--
ENSMUSG00000027377	18	9	7	12	11	9	23	20	10	18	23	25	1.067	0.504	0.343	0.743	0.535	0.548	1.522	1.293	0.694	0.869	1.177	1.265	0.623333333	1.136666667	0.866733469	0.024653028	1	Mall	mal, T cell differentiation protein-like [Source:MGI Symbol;Acc:MGI:2385152]	-	-	-	-	GO:0000139//Golgi membrane;GO:0005886//plasma membrane;GO:0016020//membrane;GO:0030136//clathrin-coated vesicle;GO:0031410//cytoplasmic vesicle;GO:0045121//membrane raft	GO:0019911//structural constituent of myelin sheath	GO:0042552//myelination	--
ENSMUSG00000029759	45	43	45	29	27	40	29	20	22	34	25	21	3.362	2.56	2.41	2.095	2.176	3.047	2.268	3.488	1.635	1.792	1.926	1.478	2.608333333	2.097833333	-0.314228187	0.024680174	1	Pon3	paraoxonase 3 [Source:MGI Symbol;Acc:MGI:106686]	-	-	-	-	GO:0005576//extracellular region;GO:0005615//extracellular space	GO:0004063//aryldialkylphosphatase activity;GO:0004064//arylesterase activity;GO:0016787//hydrolase activity;GO:0042803//protein homodimerization activity;GO:0046872//metal ion binding;GO:0102007//acyl-L-homoserine-lactone lactonohydrolase activity	GO:0003096//renal sodium ion transport;GO:0009636//response to toxic substance;GO:0010124//phenylacetate catabolic process;GO:0032929//negative regulation of superoxide anion generation;GO:0046226//coumarin catabolic process;GO:0046395//carboxylic acid catabolic process;GO:0051649//establishment of localization in cell;GO:1901335//lactone catabolic process;GO:2001038//regulation of cellular respo…	--
ENSMUSG00000026649	41	42	82	26	39	52	18	16	20	38	31	49	6.147	5.795	10.237	3.443	4.518	7.764	2.807	2.565	3.159	4.3	3.996	6.391	6.317333333	3.869666667	-0.7071064	0.024736373	1	Cfap126	cilia and flagella associated protein 126 [Source:MGI Symbol;Acc:MGI:1922722]	-	-	-	-	GO:0005737//cytoplasm;GO:0005856//cytoskeleton;GO:0005879//axonemal microtubule;GO:0005886//plasma membrane;GO:0005929//cilium;GO:0016324//apical plasma membrane;GO:0036064//ciliary basal body;GO:0036126//sperm flagellum;GO:0042995//cell projection;GO:0160112//axonemal B tubule inner sheath	GO:0005515//protein binding	GO:0030030//cell projection organization;GO:0030317//flagellated sperm motility;GO:0044782//cilium organization	--
ENSMUSG00000024910	4	1	4	1	3	3	0	0	0	0	1	1	0.417	0.09	0.317	0.109	0.236	0.295	0	0	0	0	0.09	0.082	0.244	0.028666667	-3.089435084	0.024835475	1	Ctsw	cathepsin W [Source:MGI Symbol;Acc:MGI:1338045]	Cellular Processes;Cellular Processes	Transport and catabolism;Cell growth and death	ko04142//Lysosome;ko04210//Apoptosis	K08569;K08569	GO:0005615//extracellular space;GO:0005783//endoplasmic reticulum	GO:0004197//cysteine-type endopeptidase activity;GO:0008234//cysteine-type peptidase activity	GO:0006508//proteolysis;GO:0051603//proteolysis involved in protein catabolic process	--
ENSMUSG00000035506	8	7	10	12	23	16	8	35	8	43	39	19	0.307	0.287	0.335	0.561	1.005	0.736	0.51	1.61	0.395	1.567	1.378	0.81	0.5385	1.045	0.956484692	0.024953799	1	Slc12a8	solute carrier family 12 (potassium/chloride transporters), member 8 [Source:MGI Symbol;Acc:MGI:2443672]	-	-	-	-	GO:0016020//membrane	GO:0015293//symporter activity;GO:0015377//chloride:monoatomic cation symporter activity;GO:0015379//potassium:chloride symporter activity	GO:0006811//monoatomic ion transport;GO:0006813//potassium ion transport;GO:0006884//cell volume homeostasis;GO:0055064//chloride ion homeostasis;GO:0055075//potassium ion homeostasis;GO:0055085//transmembrane transport;GO:1902476//chloride transmembrane transport;GO:1990573//potassium ion import across plasma membrane	--
ENSMUSG00000070354	4	2	8	2	2	0	2	0	0	0	0	0	0.119	0.058	0.193	0.062	0.047	0	0.068	0	0	0	0	0	0.079833333	0.011333333	-2.816419004	0.025031434	1	Evi2	ecotropic viral integration site 2 [Source:MGI Symbol;Acc:MGI:5439444]	-	-	-	-	GO:0016020//membrane	-	-	--
ENSMUSG00000021675	8	3	7	8	7	3	1	0	1	3	4	2	0.38	0.135	0.275	0.397	0.273	0.147	0.053	0	0.056	0.116	0.164	0.081	0.267833333	0.078333333	-1.773637267	0.025482006	1	F2rl2	coagulation factor II thrombin receptor like 2 [Source:MGI Symbol;Acc:MGI:1298208]	Environmental Information Processing;Organismal Systems	Signaling molecules and interaction;Immune system	ko04080//Neuroactive ligand-receptor interaction;ko04610//Complement and coagulation cascades	K04235;K04235	GO:0005886//plasma membrane;GO:0016020//membrane;GO:0016324//apical plasma membrane;GO:0032991//protein-containing complex	GO:0001648//proteinase-activated receptor activity;GO:0004930//G protein-coupled receptor activity;GO:0015057//thrombin-activated receptor activity;GO:0048018//receptor ligand activity	GO:0007186//G protein-coupled receptor signaling pathway;GO:0007200//phospholipase C-activating G protein-coupled receptor signaling pathway;GO:0007596//blood coagulation;GO:0032024//positive regulation of insulin secretion;GO:0035025//positive regulation of Rho protein signal transduction;GO:0070493//thrombin-activated receptor signaling pathway;GO:1990806//ligand-gated ion channel signaling pat…	--
ENSMUSG00000029130	121	135	111	114	113	123	136	164	137	137	133	200	10.981	13.258	9.033	10.026	7.955	10.922	12.511	16.591	13.849	11.685	9.138	13.102	10.3625	12.81266667	0.30619867	0.025538147	1	Rnf32	ring finger protein 32 [Source:MGI Symbol;Acc:MGI:1861747]	-	-	-	-	GO:0005737//cytoplasm;GO:0005768//endosome;GO:0005829//cytosol;GO:0016235//aggresome;GO:0016604//nuclear body	GO:0003674//molecular_function;GO:0005515//protein binding;GO:0046872//metal ion binding	GO:0008150//biological_process	--
ENSMUSG00000019866	28	51	25	23	45	29	10	11	16	32	21	29	0.504	0.866	0.372	0.432	0.771	0.519	0.741	0.216	0.337	0.469	0.326	0.445	0.577333333	0.422333333	-0.451022406	0.025680518	1	Crybg1	crystallin beta-gamma domain containing 1 [Source:MGI Symbol;Acc:MGI:109544]	-	-	-	-	GO:0005575//cellular_component	GO:0003674//molecular_function	GO:0001654//eye development;GO:0008150//biological_process	--
ENSMUSG00000022615	28	52	38	25	35	41	40	55	25	79	47	100	1.606	2.849	1.821	1.551	1.654	2.449	2.635	3.501	1.725	3.737	2.362	4.997	1.988333333	3.1595	0.668136629	0.025696684	1	Tymp	thymidine phosphorylase [Source:MGI Symbol;Acc:MGI:1920212]	Metabolism;Metabolism;Metabolism;Metabolism;Human Diseases	Global and overview maps;Xenobiotics biodegradation and metabolism;Global and overview maps;Nucleotide metabolism;Cancer: specific types	ko01100//Metabolic pathways;ko00983//Drug metabolism - other enzymes;ko01232//Nucleotide metabolism;ko00240//Pyrimidine metabolism;ko05219//Bladder cancer	K00758;K00758;K00758;K00758;K00758	GO:0005829//cytosol	GO:0004645//1,4-alpha-oligoglucan phosphorylase activity;GO:0009032//thymidine phosphorylase activity;GO:0016154//pyrimidine-nucleoside phosphorylase activity;GO:0016757//glycosyltransferase activity;GO:0016763//pentosyltransferase activity;GO:0042803//protein homodimerization activity	GO:0000002//mitochondrial genome maintenance;GO:0006206//pyrimidine nucleobase metabolic process;GO:0006213//pyrimidine nucleoside metabolic process;GO:0006935//chemotaxis;GO:0009887//animal organ morphogenesis;GO:0031641//regulation of myelination;GO:0046074//dTMP catabolic process;GO:0051969//regulation of transmission of nerve impulse;GO:1905333//regulation of gastric motility	--
ENSMUSG00000035435	3	2	9	13	5	3	1	0	3	2	2	2	0.143	0.043	0.37	1.281	0.339	0.382	0.138	0	0.08	0.202	0.039	0.125	0.426333333	0.097333333	-2.13097599	0.02611858	1	Abca17	ATP-binding cassette, sub-family A member 17 [Source:MGI Symbol;Acc:MGI:3625331]	Environmental Information Processing	Membrane transport	ko02010//ABC transporters	K05643	GO:0005737//cytoplasm;GO:0005783//endoplasmic reticulum;GO:0005789//endoplasmic reticulum membrane;GO:0016020//membrane;GO:0043231//intracellular membrane-bounded organelle	GO:0005319//lipid transporter activity;GO:0005524//ATP binding;GO:0016887//ATP hydrolysis activity;GO:0042626//ATPase-coupled transmembrane transporter activity;GO:0140359//ABC-type transporter activity	GO:0006629//lipid metabolic process;GO:0006638//neutral lipid metabolic process;GO:0006869//lipid transport;GO:0055085//transmembrane transport	--
ENSMUSG00000116930	2	0	0	8	3	1	0	0	0	0	0	0	0.207	0	0	0.767	0.263	0.108	0	0	0	0	0	0	0.224166667	0.001	-7.808427957	0.026488005	1	Gm49711	predicted gene, 49711 [Source:MGI Symbol;Acc:MGI:6215179]	-	-	-	-	GO:0005737//cytoplasm;GO:0005840//ribosome;GO:0043229//intracellular organelle	GO:0003735//structural constituent of ribosome;GO:0019843//rRNA binding	GO:0006412//translation	--
ENSMUSG00000050732	137	191	148	173	182	122	106	118	106	127	161	125	19.277	25.742	17.395	26.022	21.384	18.095	16.71	18.657	17.686	14.709	19.939	15.271	21.31916667	17.162	-0.312933357	0.02656713	1	Vamp8	vesicle-associated membrane protein 8 [Source:MGI Symbol;Acc:MGI:1336882]	Cellular Processes;Organismal Systems;Genetic Information Processing	Transport and catabolism;Immune system;Folding, sorting and degradation	ko04140//Autophagy - animal;ko04611//Platelet activation;ko04130//SNARE interactions in vesicular transport	K08512;K08512;K08512	GO:0005737//cytoplasm;GO:0005765//lysosomal membrane;GO:0005768//endosome;GO:0005829//cytosol;GO:0005886//plasma membrane;GO:0016020//membrane;GO:0030667//secretory granule membrane;GO:0031201//SNARE complex;GO:0031901//early endosome membrane;GO:0031902//late endosome membrane;GO:0031982//vesicle;GO:0035577//azurophil granule membrane;GO:0042589//zymogen granule membrane;GO:0048471//perinuclear …	GO:0019869//chloride channel inhibitor activity	GO:0006914//autophagy;GO:0016192//vesicle-mediated transport;GO:0016240//autophagosome membrane docking;GO:0046718//symbiont entry into host cell;GO:0051607//defense response to virus;GO:0070254//mucus secretion;GO:0097352//autophagosome maturation;GO:1903076//regulation of protein localization to plasma membrane;GO:1903531//negative regulation of secretion by cell;GO:1903595//positive regulation…	--
ENSMUSG00000045903	289	255	263	284	285	213	218	201	118	175	297	213	9.889	8.192	7.64	10	8.102	7.187	9.152	7.195	4.96	5.293	8.419	6.268	8.501666667	6.881166667	-0.305092508	0.026609209	1	Npas4	neuronal PAS domain protein 4 [Source:MGI Symbol;Acc:MGI:2664186]	-	-	-	-	GO:0005634//nucleus;GO:0005654//nucleoplasm;GO:0005667//transcription regulator complex;GO:0098794//postsynapse	GO:0000977//RNA polymerase II transcription regulatory region sequence-specific DNA binding;GO:0000978//RNA polymerase II cis-regulatory region sequence-specific DNA binding;GO:0000981//DNA-binding transcription factor activity, RNA polymerase II-specific;GO:0001228//DNA-binding transcription activator activity, RNA polymerase II-specific;GO:0003677//DNA binding;GO:0005515//protein binding;GO:004…	GO:0006355//regulation of DNA-templated transcription;GO:0006357//regulation of transcription by RNA polymerase II;GO:0007399//nervous system development;GO:0007612//learning;GO:0007614//short-term memory;GO:0007616//long-term memory;GO:0030154//cell differentiation;GO:0032228//regulation of synaptic transmission, GABAergic;GO:0035176//social behavior;GO:0045893//positive regulation of DNA-templa…	bHLH
ENSMUSG00000038816	162	189	206	138	202	148	126	104	139	146	163	144	5.259	5.789	5.532	4.678	5.682	4.937	4.564	3.68	5.279	3.858	4.568	3.989	5.312833333	4.323	-0.297448619	0.026611242	1	Ctnnal1	catenin alpha like 1 [Source:MGI Symbol;Acc:MGI:1859649]	-	-	-	-	GO:0005737//cytoplasm;GO:0005829//cytosol;GO:0005856//cytoskeleton;GO:0005886//plasma membrane;GO:0005911//cell-cell junction	GO:0045296//cadherin binding;GO:0051015//actin filament binding	GO:0007155//cell adhesion;GO:0007266//Rho protein signal transduction	--
ENSMUSG00000098488	0	0	0	0	2	0	0	0	1	4	11	4	0	0	0	0	0.086	0	0	0	0.074	0.15	0.414	0.142	0.014333333	0.13	3.181065559	0.026668782	1	Pla2g4b	phospholipase A2, group IVB (cytosolic) [Source:MGI Symbol;Acc:MGI:2384819]	Metabolism;Environmental Information Processing;Environmental Information Processing;Cellular Processes;Organismal Systems;Environmental Information Processing;Organismal Systems;Organismal Systems;Organismal Systems;Organismal Systems;Organismal Systems;Human Diseases;Metabolism;Organismal Systems;Organismal Systems;Metabolism;Organismal Systems;Organismal Systems;Organismal Systems;Environmenta…	Global and overview maps;Signal transduction;Signal transduction;Cell growth and death;Endocrine system;Signal transduction;Circulatory system;Nervous system;Sensory system;Immune system;Nervous system;Cancer: overview;Lipid metabolism;Immune system;Endocrine system;Lipid metabolism;Immune system;Endocrine system;Nervous system;Signal transduction;Lipid metabolism;Lipid metabolism;Lipid metabolism	ko01100//Metabolic pathways;ko04010//MAPK signaling pathway;ko04014//Ras signaling pathway;ko04217//Necroptosis;ko04921//Oxytocin signaling pathway;ko04072//Phospholipase D signaling pathway;ko04270//Vascular smooth muscle contraction;ko04726//Serotonergic synapse;ko04750//Inflammatory mediator regulation of TRP channels;ko04611//Platelet activation;ko04724//Glutamatergic synapse;ko05231//Choline…	K16342;K16342;K16342;K16342;K16342;K16342;K16342;K16342;K16342;K16342;K16342;K16342;K16342;K16342;K16342;K16342;K16342;K16342;K16342;K16342;K16342;K16342;K16342	GO:0005737//cytoplasm;GO:0005829//cytosol	GO:0004620//phospholipase activity;GO:0004623//phospholipase A2 activity;GO:0005509//calcium ion binding;GO:0016787//hydrolase activity;GO:0046872//metal ion binding;GO:0047498//calcium-dependent phospholipase A2 activity	GO:0009395//phospholipid catabolic process;GO:0016042//lipid catabolic process;GO:0046475//glycerophospholipid catabolic process	--
ENSMUSG00000039720	3	8	22	3	13	16	0	1	5	6	9	2	0.263	0.662	2.282	0.275	0.936	1.442	0	0.096	0.513	0.756	0.681	0.15	0.976666667	0.366	-1.41602261	0.026734293	1	Got1l1	glutamic-oxaloacetic transaminase 1-like 1 [Source:MGI Symbol;Acc:MGI:1923865]	Metabolism;Metabolism;Metabolism;Metabolism;Metabolism;Metabolism;Metabolism;Metabolism;Metabolism;Metabolism;Metabolism	Global and overview maps;Global and overview maps;Global and overview maps;Amino acid metabolism;Amino acid metabolism;Amino acid metabolism;Amino acid metabolism;Global and overview maps;Amino acid metabolism;Amino acid metabolism;Amino acid metabolism	ko01100//Metabolic pathways;ko01200//Carbon metabolism;ko01230//Biosynthesis of amino acids;ko00270//Cysteine and methionine metabolism;ko00330//Arginine and proline metabolism;ko00350//Tyrosine metabolism;ko00250//Alanine, aspartate and glutamate metabolism;ko01210//2-Oxocarboxylic acid metabolism;ko00220//Arginine biosynthesis;ko00360//Phenylalanine metabolism;ko00400//Phenylalanine, tyrosine a…	K14454;K14454;K14454;K14454;K14454;K14454;K14454;K14454;K14454;K14454;K14454	GO:0005737//cytoplasm;GO:0005829//cytosol	GO:0004069//L-aspartate:2-oxoglutarate aminotransferase activity;GO:0008483//transaminase activity;GO:0030170//pyridoxal phosphate binding	GO:0006520//amino acid metabolic process;GO:0006532//aspartate biosynthetic process;GO:0009058//biosynthetic process	--
ENSMUSG00000031838	71	48	38	34	46	31	39	27	16	20	28	42	8.617	5.497	3.815	4.309	4.583	3.866	5.282	3.572	2.272	1.976	2.934	4.35	5.1145	3.397666667	-0.590048886	0.027128773	1	Ifi30	interferon gamma inducible protein 30 [Source:MGI Symbol;Acc:MGI:2137648]	Organismal Systems	Immune system	ko04612//Antigen processing and presentation	K08059	GO:0005576//extracellular region;GO:0005764//lysosome;GO:0005829//cytosol;GO:0030054//cell junction;GO:0043231//intracellular membrane-bounded organelle	GO:0015036//disulfide oxidoreductase activity;GO:0016491//oxidoreductase activity;GO:0016667//oxidoreductase activity, acting on a sulfur group of donors;GO:0016671//oxidoreductase activity, acting on a sulfur group of donors, disulfide as acceptor	GO:0002376//immune system process;GO:0019886//antigen processing and presentation of exogenous peptide antigen via MHC class II;GO:0042590//antigen processing and presentation of exogenous peptide antigen via MHC class I;GO:0048147//negative regulation of fibroblast proliferation;GO:0050821//protein stabilization	--
ENSMUSG00000040706	0	1	1	1	1	3	1	7	9	5	6	1	0	0.08	0.07	0.088	0.069	0.261	0.094	0.645	0.89	0.344	0.438	0.072	0.094666667	0.413833333	2.128121427	0.027239676	1	Agmat	agmatinase [Source:MGI Symbol;Acc:MGI:1923236]	Metabolism;Metabolism	Global and overview maps;Amino acid metabolism	ko01100//Metabolic pathways;ko00330//Arginine and proline metabolism	K27001;K27001	GO:0005739//mitochondrion	GO:0003824//catalytic activity;GO:0004053//arginase activity;GO:0008783//agmatinase activity;GO:0016787//hydrolase activity;GO:0046872//metal ion binding;GO:0047971//guanidinobutyrase activity;GO:0047972//guanidinopropionase activity	GO:0000050//urea cycle;GO:0006525//arginine metabolic process;GO:0033389//putrescine biosynthetic process from arginine, using agmatinase	--
ENSMUSG00000028295	299	354	376	332	338	307	183	275	216	306	345	280	44.93	50.483	46.54	51.541	41.759	46.88	30.596	44.795	38.183	37.075	44.557	35.946	47.02216667	38.52533333	-0.287533577	0.027305716	1	Smim8	small integral membrane protein 8 [Source:MGI Symbol;Acc:MGI:1913541]	-	-	-	-	GO:0005575//cellular_component;GO:0016020//membrane	GO:0003674//molecular_function	GO:0008150//biological_process	--
ENSMUSG00000046470	92	114	94	109	83	78	137	147	75	146	117	131	6.754	7.898	5.709	8.357	5.003	5.884	11.224	11.764	6.442	8.726	7.416	8.209	6.600833333	8.9635	0.441414004	0.027344768	1	Sox18	SRY (sex determining region Y)-box 18 [Source:MGI Symbol;Acc:MGI:103559]	-	-	-	-	GO:0000785//chromatin;GO:0005634//nucleus;GO:0005667//transcription regulator complex	GO:0000976//transcription cis-regulatory region binding;GO:0000978//RNA polymerase II cis-regulatory region sequence-specific DNA binding;GO:0000981//DNA-binding transcription factor activity, RNA polymerase II-specific;GO:0001228//DNA-binding transcription activator activity, RNA polymerase II-specific;GO:0003677//DNA binding;GO:0003700//DNA-binding transcription factor activity;GO:0005515//prot…	GO:0000122//negative regulation of transcription by RNA polymerase II;GO:0001525//angiogenesis;GO:0001568//blood vessel development;GO:0001570//vasculogenesis;GO:0001701//in utero embryonic development;GO:0001942//hair follicle development;GO:0001944//vasculature development;GO:0001945//lymph vessel development;GO:0001946//lymphangiogenesis;GO:0006355//regulation of DNA-templated transcription;GO…	HMG
ENSMUSG00000096229	29	22	34	29	31	27	18	15	19	21	26	8	2.428	1.754	2.311	2.542	2.118	2.278	1.647	1.37	1.819	1.401	1.856	0.568	2.2385	1.4435	-0.632961211	0.02741869	1	Or6c5	olfactory receptor family 6 subfamily C member 5 [Source:MGI Symbol;Acc:MGI:3030608]	Organismal Systems	Sensory system	ko04740//Olfactory transduction	K04257	GO:0005886//plasma membrane;GO:0016020//membrane	GO:0004930//G protein-coupled receptor activity;GO:0004984//olfactory receptor activity	GO:0007186//G protein-coupled receptor signaling pathway;GO:0007608//sensory perception of smell;GO:0050911//detection of chemical stimulus involved in sensory perception of smell	--
ENSMUSG00000056054	1	4	10	3	53	3	5	1	2	4	0	4	0.245	0.924	2.024	0.767	10.649	0.754	1.366	0.267	0.573	0.797	0	0.835	2.5605	0.639666667	-2.001033348	0.027686309	1	S100a8	S100 calcium binding protein A8 (calgranulin A) [Source:MGI Symbol;Acc:MGI:88244]	Organismal Systems	Immune system	ko04657//IL-17 signaling pathway	K21127	GO:0005576//extracellular region;GO:0005615//extracellular space;GO:0005737//cytoplasm;GO:0005829//cytosol;GO:0005856//cytoskeleton;GO:0005886//plasma membrane;GO:0045111//intermediate filament cytoskeleton;GO:1990660//calprotectin complex	GO:0005509//calcium ion binding;GO:0016209//antioxidant activity;GO:0046872//metal ion binding;GO:0048306//calcium-dependent protein binding	GO:0002523//leukocyte migration involved in inflammatory response;GO:0002790//peptide secretion;GO:0002793//positive regulation of peptide secretion;GO:0006914//autophagy;GO:0006915//apoptotic process;GO:0006919//activation of cysteine-type endopeptidase activity involved in apoptotic process;GO:0006935//chemotaxis;GO:0006954//inflammatory response;GO:0014002//astrocyte development;GO:0030593//ne…	--
ENSMUSG00000064341	96406	103741	119084	90134	125771	91439	89612	81369	79899	97119	95436	91165	11981.073	12166.117	12242.947	11698.25	12832.695	11677.234	12428.327	11023.41	11617.497	9825.469	10239.403	9669.97	12099.71933	10800.67933	-0.163851526	0.027866367	1	mt-Nd1	mitochondrially encoded NADH dehydrogenase 1 [Source:MGI Symbol;Acc:MGI:101787]	Metabolism;Human Diseases;Human Diseases;Human Diseases;Human Diseases;Human Diseases;Human Diseases;Organismal Systems;Human Diseases;Human Diseases;Organismal Systems;Metabolism	Global and overview maps;Neurodegenerative disease;Neurodegenerative disease;Neurodegenerative disease;Neurodegenerative disease;Neurodegenerative disease;Neurodegenerative disease;Environmental adaptation;Cancer: overview;Cardiovascular disease;Nervous system;Energy metabolism	ko01100//Metabolic pathways;ko05022//Pathways of neurodegeneration - multiple diseases;ko05010//Alzheimer disease;ko05014//Amyotrophic lateral sclerosis;ko05016//Huntington disease;ko05020//Prion disease;ko05012//Parkinson disease;ko04714//Thermogenesis;ko05208//Chemical carcinogenesis - reactive oxygen species;ko05415//Diabetic cardiomyopathy;ko04723//Retrograde endocannabinoid signaling;ko00190…	K03878;K03878;K03878;K03878;K03878;K03878;K03878;K03878;K03878;K03878;K03878;K03878	GO:0005739//mitochondrion;GO:0005743//mitochondrial inner membrane;GO:0030425//dendrite;GO:0031966//mitochondrial membrane;GO:0043025//neuronal cell body;GO:0045271//respiratory chain complex I	GO:0003954//NADH dehydrogenase activity;GO:0008137//NADH dehydrogenase (ubiquinone) activity;GO:0016491//oxidoreductase activity	GO:0001666//response to hypoxia;GO:0006120//mitochondrial electron transport, NADH to ubiquinone;GO:0009060//aerobic respiration;GO:0009410//response to xenobiotic stimulus;GO:0014070//response to organic cyclic compound;GO:0032981//mitochondrial respiratory chain complex I assembly;GO:0033194//response to hydroperoxide;GO:0042776//proton motive force-driven mitochondrial ATP synthesis;GO:1902600…	--
ENSMUSG00000019775	555	658	703	632	634	579	542	482	391	605	570	553	8.111	9.099	8.728	9.672	7.62	9.049	9.78	8.225	6.698	7.639	7.21	7.107	8.713166667	7.7765	-0.164076158	0.028227881	1	Rgs17	regulator of G-protein signaling 17 [Source:MGI Symbol;Acc:MGI:1927469]	-	-	-	-	GO:0005634//nucleus;GO:0005737//cytoplasm;GO:0016020//membrane;GO:0043005//neuron projection;GO:0045202//synapse	GO:0005096//GTPase activator activity;GO:0005515//protein binding	GO:0001975//response to amphetamine;GO:0007186//G protein-coupled receptor signaling pathway;GO:0009968//negative regulation of signal transduction	--
ENSMUSG00000020295	2	5	7	3	0	8	0	0	1	1	1	2	0.394	0.844	1.114	0.617	0	1.619	0	0	0.23	0.16	0.17	0.336	0.764666667	0.149333333	-2.356294754	0.028623306	1	Hbq1a	hemoglobin, theta 1A [Source:MGI Symbol;Acc:MGI:2685722]	-	-	-	-	GO:0005833//hemoglobin complex;GO:0031838//haptoglobin-hemoglobin complex	GO:0004601//peroxidase activity;GO:0005344//oxygen carrier activity;GO:0019825//oxygen binding;GO:0020037//heme binding;GO:0031720//haptoglobin binding;GO:0043177//organic acid binding;GO:0046872//metal ion binding	GO:0015671//oxygen transport;GO:0042744//hydrogen peroxide catabolic process;GO:0098869//cellular oxidant detoxification	--
ENSMUSG00000051029	12	29	21	5	17	24	8	9	4	5	15	13	0.842	1.919	1.218	0.958	0.979	1.729	0.626	0.688	0.328	0.285	0.908	0.778	1.274166667	0.602166667	-1.081319247	0.028630635	1	Serpinb1b	serine (or cysteine) peptidase inhibitor, clade B, member 1b [Source:MGI Symbol;Acc:MGI:2445361]	-	-	-	-	GO:0005615//extracellular space;GO:0005737//cytoplasm	GO:0004867//serine-type endopeptidase inhibitor activity;GO:0005515//protein binding	GO:0032691//negative regulation of interleukin-1 beta production;GO:0042176//regulation of protein catabolic process	--
ENSMUSG00000033318	23	40	25	7	22	42	15	11	10	20	20	13	2.276	4.756	1.795	0.77	2.066	4.639	1.884	0.884	1.29	2.126	1.499	1.164	2.717	1.4745	-0.881788743	0.028631765	1	Gstt2	glutathione S-transferase, theta 2 [Source:MGI Symbol;Acc:MGI:106188]	Metabolism;Human Diseases;Human Diseases;Human Diseases;Human Diseases;Human Diseases;Metabolism;Human Diseases;Human Diseases;Metabolism;Metabolism;Metabolism	Global and overview maps;Cancer: overview;Cancer: overview;Cancer: overview;Cancer: specific types;Cardiovascular disease;Xenobiotics biodegradation and metabolism;Cancer: overview;Drug resistance: antineoplastic;Xenobiotics biodegradation and metabolism;Metabolism of other amino acids;Xenobiotics biodegradation and metabolism	ko01100//Metabolic pathways;ko05200//Pathways in cancer;ko05208//Chemical carcinogenesis - reactive oxygen species;ko05207//Chemical carcinogenesis - receptor activation;ko05225//Hepatocellular carcinoma;ko05418//Fluid shear stress and atherosclerosis;ko00983//Drug metabolism - other enzymes;ko05204//Chemical carcinogenesis - DNA adducts;ko01524//Platinum drug resistance;ko00980//Metabolism of xe…	K00799;K00799;K00799;K00799;K00799;K00799;K00799;K00799;K00799;K00799;K00799;K00799	GO:0005634//nucleus;GO:0005737//cytoplasm;GO:0005829//cytosol	GO:0004364//glutathione transferase activity;GO:0004602//glutathione peroxidase activity;GO:0016740//transferase activity	GO:0006749//glutathione metabolic process;GO:0098869//cellular oxidant detoxification;GO:1990830//cellular response to leukemia inhibitory factor	--
ENSMUSG00000074634	672	764	753	682	747	501	687	716	664	1205	927	971	56.39	63.971	55.917	62.372	54.85	44.527	72.719	65.321	68.468	88.212	70.427	74.888	56.33783333	73.33916667	0.380479792	0.028791834	1	Tmem267	transmembrane protein 267 [Source:MGI Symbol;Acc:MGI:3648543]	-	-	-	-	GO:0016020//membrane	-	-	--
ENSMUSG00000049382	9	3	28	2	18	15	5	3	6	6	5	6	0.547	0.172	1.407	0.127	0.898	0.936	0.339	0.199	0.426	0.297	0.262	0.311	0.681166667	0.305666667	-1.156048604	0.028819302	1	Krt8	keratin 8 [Source:MGI Symbol;Acc:MGI:96705]	-	-	-	-	GO:0005634//nucleus;GO:0005654//nucleoplasm;GO:0005737//cytoplasm;GO:0005882//intermediate filament;GO:0005911//cell-cell junction;GO:0016010//dystrophin-associated glycoprotein complex;GO:0016327//apicolateral plasma membrane;GO:0016363//nuclear matrix;GO:0030018//Z disc;GO:0042383//sarcolemma;GO:0043034//costamere;GO:0045095//keratin filament;GO:0045111//intermediate filament cytoskeleton;GO:00…	GO:0005515//protein binding;GO:0044877//protein-containing complex binding;GO:0097110//scaffold protein binding	GO:0033209//tumor necrosis factor-mediated signaling pathway;GO:0045214//sarcomere organization;GO:0051599//response to hydrostatic pressure;GO:0051707//response to other organism;GO:0060706//cell differentiation involved in embryonic placenta development;GO:0097191//extrinsic apoptotic signaling pathway;GO:0097284//hepatocyte apoptotic process	--
ENSMUSG00000022860	3	4	3	7	4	2	1	0	0	2	1	1	0.161	0.365	0.116	0.343	0.154	0.134	0.052	0	0	0.102	0.041	0.04	0.212166667	0.039166667	-2.437499757	0.028841597	1	Chodl	chondrolectin [Source:MGI Symbol;Acc:MGI:2179069]	-	-	-	-	GO:0005737//cytoplasm;GO:0005813//centrosome;GO:0005829//cytosol;GO:0016020//membrane;GO:0048471//perinuclear region of cytoplasm	GO:0005515//protein binding;GO:0030246//carbohydrate binding	GO:0007399//nervous system development;GO:0010975//regulation of neuron projection development;GO:0050772//positive regulation of axonogenesis	--
ENSMUSG00000036833	345	477	397	377	504	439	308	286	265	374	409	409	9.575	12.601	8.903	10.233	10.757	11.73	8.936	8.107	8.402	8.157	9.463	9.682	10.63316667	8.791166667	-0.274444769	0.028954182	1	Pnpla7	patatin-like phospholipase domain containing 7 [Source:MGI Symbol;Acc:MGI:2385325]	Metabolism	Lipid metabolism	ko00564//Glycerophospholipid metabolism	K14676	GO:0005783//endoplasmic reticulum;GO:0005789//endoplasmic reticulum membrane;GO:0005811//lipid droplet;GO:0016020//membrane	GO:0004622//lysophospholipase activity;GO:0016787//hydrolase activity	GO:0006629//lipid metabolic process;GO:0016042//lipid catabolic process;GO:0034638//phosphatidylcholine catabolic process	--
ENSMUSG00000032231	213	280	219	186	242	196	149	173	132	191	200	216	17.507	23.429	14.891	18.346	17.998	16.554	14.497	15.501	12.694	12.78	14.192	15.153	18.12083333	14.13616667	-0.358258348	0.0291198	1	Anxa2	annexin A2 [Source:MGI Symbol;Acc:MGI:88246]	Human Diseases	Infectious disease: bacterial	ko05132//Salmonella infection	K17092	GO:0001533//cornified envelope;GO:0001726//ruffle;GO:0005576//extracellular region;GO:0005604//basement membrane;GO:0005615//extracellular space;GO:0005634//nucleus;GO:0005737//cytoplasm;GO:0005765//lysosomal membrane;GO:0005768//endosome;GO:0005769//early endosome;GO:0005811//lipid droplet;GO:0005829//cytosol;GO:0005886//plasma membrane;GO:0005938//cell cortex;GO:0009986//cell surface;GO:0012506…	GO:0001786//phosphatidylserine binding;GO:0002020//protease binding;GO:0004859//phospholipase inhibitor activity;GO:0004867//serine-type endopeptidase inhibitor activity;GO:0005509//calcium ion binding;GO:0005515//protein binding;GO:0005544//calcium-dependent phospholipid binding;GO:0005546//phosphatidylinositol-4,5-bisphosphate binding;GO:0008092//cytoskeletal protein binding;GO:0019834//phospho…	GO:0001525//angiogenesis;GO:0001765//membrane raft assembly;GO:0001921//positive regulation of receptor recycling;GO:0001934//positive regulation of protein phosphorylation;GO:0002091//negative regulation of receptor internalization;GO:0006900//vesicle budding from membrane;GO:0007155//cell adhesion;GO:0007160//cell-matrix adhesion;GO:0007589//body fluid secretion;GO:0010756//positive regulation …	--
ENSMUSG00000073471	467	449	561	467	534	475	545	558	466	713	625	620	25.332	22.935	25.163	26.464	23.736	26.457	33.005	32.957	29.582	31.481	29.291	28.691	25.0145	30.8345	0.301780837	0.029278241	1	Rsph3a	radial spoke 3A homolog (Chlamydomonas) [Source:MGI Symbol;Acc:MGI:1914082]	-	-	-	-	GO:0001535//radial spoke head;GO:0005737//cytoplasm;GO:0005856//cytoskeleton;GO:0005929//cilium;GO:0031514//motile cilium;GO:0097729//9+2 motile cilium	GO:0003674//molecular_function;GO:0005515//protein binding	GO:0008150//biological_process	--
ENSMUSG00000084989	4	24	8	1	3	5	1	0	6	3	1	2	0.067	0.378	0.11	0.017	0.041	0.086	0.019	0	0.117	0.041	0.014	0.028	0.1165	0.0365	-1.674361586	0.029433899	1	Crocc2	ciliary rootlet coiled-coil, rootletin family member 2 [Source:MGI Symbol;Acc:MGI:3045962]	-	-	-	-	GO:0005575//cellular_component;GO:0005813//centrosome;GO:0005814//centriole	GO:0003674//molecular_function	GO:0008150//biological_process	--
ENSMUSG00000031351	51	91	95	47	62	79	40	60	49	48	53	54	1.705	2.871	2.628	1.641	1.708	2.722	1.493	2.187	1.919	1.307	1.536	1.541	2.2125	1.663833333	-0.41116653	0.029598688	1	Zfp185	zinc finger protein 185 [Source:MGI Symbol;Acc:MGI:108095]	-	-	-	-	-	GO:0046872//metal ion binding	-	--
ENSMUSG00000026405	5	5	16	11	13	20	30	25	14	14	18	27	0.242	0.275	0.517	0.449	0.984	0.941	1.308	2.153	1.789	0.445	0.607	0.9	0.568	1.200333333	1.079472264	0.029627506	1	C4bp	complement component 4 binding protein [Source:MGI Symbol;Acc:MGI:88229]	Organismal Systems;Human Diseases	Immune system;Infectious disease: bacterial	ko04610//Complement and coagulation cascades;ko05133//Pertussis	K04002;K04002	GO:0005576//extracellular region;GO:0005615//extracellular space;GO:0005886//plasma membrane	GO:0005515//protein binding	GO:0002456//T cell mediated immunity;GO:0006958//complement activation, classical pathway;GO:0045087//innate immune response;GO:0045959//negative regulation of complement activation, classical pathway	--
ENSMUSG00000053604	134	120	156	124	168	127	68	108	75	148	127	97	8.714	7.363	8.392	8.421	8.969	8.486	4.935	7.656	5.706	7.834	7.13	5.384	8.390833333	6.440833333	-0.381566738	0.029650671	1	Rpia	ribose 5-phosphate isomerase A [Source:MGI Symbol;Acc:MGI:103254]	Metabolism;Metabolism;Metabolism;Metabolism	Global and overview maps;Global and overview maps;Global and overview maps;Carbohydrate metabolism	ko01100//Metabolic pathways;ko01200//Carbon metabolism;ko01230//Biosynthesis of amino acids;ko00030//Pentose phosphate pathway	K01807;K01807;K01807;K01807	GO:0005737//cytoplasm;GO:0005829//cytosol	GO:0004751//ribose-5-phosphate isomerase activity;GO:0016853//isomerase activity;GO:0030246//carbohydrate binding;GO:0042802//identical protein binding;GO:0048029//monosaccharide binding	GO:0006014//D-ribose metabolic process;GO:0006098//pentose-phosphate shunt;GO:0009052//pentose-phosphate shunt, non-oxidative branch;GO:0044281//small molecule metabolic process	--
ENSMUSG00000109926	0	4	10	5	9	0	0	0	2	1	2	0	0	0.541	1.258	0.74	1.101	0	0	0	0.272	0.11	0.249	0	0.606666667	0.105166667	-2.52822654	0.029733858	1	Gm45808	predicted gene 45808 [Source:MGI Symbol;Acc:MGI:5804923]	-	-	-	-	GO:0005829//cytosol;GO:0016020//membrane	-	GO:0006974//DNA damage response;GO:0035556//intracellular signal transduction;GO:0042981//regulation of apoptotic process;GO:0097191//extrinsic apoptotic signaling pathway	--
ENSMUSG00000036181	237	382	372	322	380	331	242	233	207	326	272	333	18.063	27.482	23.462	25.637	23.785	25.931	20.59	19.364	18.463	20.233	17.903	21.668	24.06	19.7035	-0.288184719	0.0297551	1	H1f2	H1.2 linker histone, cluster member [Source:MGI Symbol;Acc:MGI:1931526]	-	-	-	-	GO:0000786//nucleosome;GO:0000791//euchromatin;GO:0005634//nucleus;GO:0005694//chromosome	GO:0003677//DNA binding;GO:0003690//double-stranded DNA binding;GO:0005515//protein binding;GO:0030527//structural constituent of chromatin;GO:0031490//chromatin DNA binding;GO:0031492//nucleosomal DNA binding	GO:0000122//negative regulation of transcription by RNA polymerase II;GO:0006325//chromatin organization;GO:0006334//nucleosome assembly;GO:0006357//regulation of transcription by RNA polymerase II;GO:0030261//chromosome condensation;GO:0045910//negative regulation of DNA recombination	--
ENSMUSG00000020674	1047	969	1082	959	1119	862	1283	1083	866	1450	1457	1164	18.984	16.692	16.507	18.433	16.734	16.43	26.286	21.749	18.261	21.686	22.828	18.006	17.29666667	21.46933333	0.311783358	0.029935449	1	Pxdn	peroxidasin [Source:MGI Symbol;Acc:MGI:1916925]	-	-	-	-	GO:0005576//extracellular region;GO:0005604//basement membrane;GO:0005615//extracellular space;GO:0005783//endoplasmic reticulum;GO:0009986//cell surface;GO:0031012//extracellular matrix;GO:0062023//collagen-containing extracellular matrix	GO:0004601//peroxidase activity;GO:0005201//extracellular matrix structural constituent;GO:0005515//protein binding;GO:0016491//oxidoreductase activity;GO:0016684//oxidoreductase activity, acting on peroxide as acceptor;GO:0020037//heme binding;GO:0043237//laminin-1 binding;GO:0046872//metal ion binding;GO:0140825//lactoperoxidase activity	GO:0001525//angiogenesis;GO:0001654//eye development;GO:0006979//response to oxidative stress;GO:0007155//cell adhesion;GO:0030198//extracellular matrix organization;GO:0030199//collagen fibril organization;GO:0042744//hydrogen peroxide catabolic process;GO:0051260//protein homooligomerization;GO:0070207//protein homotrimerization;GO:0070831//basement membrane assembly;GO:0071711//basement membra…	--
ENSMUSG00000046688	179	170	198	186	175	174	106	122	145	160	179	156	11.457	9.307	10.812	12.99	8.133	10.733	6.825	7.742	9.925	8.393	9.404	9.036	10.572	8.554166667	-0.305549108	0.030429474	1	Tifa	TRAF-interacting protein with forkhead-associated domain [Source:MGI Symbol;Acc:MGI:2182965]	-	-	-	-	GO:0005737//cytoplasm	GO:0005515//protein binding	GO:0002753//cytoplasmic pattern recognition receptor signaling pathway;GO:0033209//tumor necrosis factor-mediated signaling pathway;GO:0043123//positive regulation of canonical NF-kappaB signal transduction;GO:0045087//innate immune response;GO:0051260//protein homooligomerization	--
ENSMUSG00000021464	5	13	10	7	20	12	10	6	5	5	2	1	0.159	0.391	0.264	0.218	0.49	0.368	0.356	0.209	0.187	0.121	0.055	0.027	0.315	0.159166667	-0.984813596	0.030613771	1	Ror2	receptor tyrosine kinase-like orphan receptor 2 [Source:MGI Symbol;Acc:MGI:1347521]	Environmental Information Processing	Signal transduction	ko04310//Wnt signaling pathway	K05123	GO:0005874//microtubule;GO:0009986//cell surface;GO:0016020//membrane;GO:0030425//dendrite;GO:0043025//neuronal cell body;GO:0098794//postsynapse;GO:0098978//glutamatergic synapse	GO:0004672//protein kinase activity;GO:0005515//protein binding;GO:0005524//ATP binding;GO:0016301//kinase activity;GO:0017147//Wnt-protein binding;GO:0031435//mitogen-activated protein kinase kinase kinase binding	GO:0006468//protein phosphorylation;GO:0007165//signal transduction;GO:0007169//transmembrane receptor protein tyrosine kinase signaling pathway;GO:0014002//astrocyte development;GO:0016055//Wnt signaling pathway;GO:0030282//bone mineralization;GO:0030335//positive regulation of cell migration;GO:0030539//male genitalia development;GO:0045651//positive regulation of macrophage differentiation;GO:…	--
ENSMUSG00000078899	894	958	1014	869	1089	726	739	695	672	879	807	869	24.157	24.424	22.663	24.525	24.149	20.159	22.283	20.477	21.227	19.335	18.818	20.033	23.34616667	20.36216667	-0.197294604	0.030763681	1	Gm4631	predicted gene 4631 [Source:MGI Symbol;Acc:MGI:3782813]	Human Diseases	Infectious disease: viral	ko05168//Herpes simplex virus 1 infection	K09228	GO:0005575//cellular_component;GO:0005634//nucleus	GO:0000978//RNA polymerase II cis-regulatory region sequence-specific DNA binding;GO:0001228//DNA-binding transcription activator activity, RNA polymerase II-specific;GO:0046872//metal ion binding	GO:0006355//regulation of DNA-templated transcription;GO:0006357//regulation of transcription by RNA polymerase II;GO:0045944//positive regulation of transcription by RNA polymerase II	zf-C2H2
ENSMUSG00000046881	71	101	85	86	80	56	58	48	71	48	62	69	0.973	1.296	0.96	1.229	0.897	0.782	0.883	0.706	1.133	0.531	0.73	0.8	1.022833333	0.797166667	-0.359617792	0.0310368	1	Or1ab2	olfactory receptor family 1 subfamily AB member 2 [Source:MGI Symbol;Acc:MGI:3030208]	Organismal Systems	Sensory system	ko04740//Olfactory transduction	K04257	GO:0005886//plasma membrane;GO:0016020//membrane	GO:0004930//G protein-coupled receptor activity;GO:0004984//olfactory receptor activity	GO:0007165//signal transduction;GO:0007186//G protein-coupled receptor signaling pathway;GO:0007608//sensory perception of smell;GO:0050911//detection of chemical stimulus involved in sensory perception of smell	--
ENSMUSG00000021496	60	54	82	73	87	65	49	35	38	66	48	67	13.118	11.141	14.831	16.667	15.616	14.603	11.955	8.341	9.72	11.746	9.06	12.502	14.32933333	10.554	-0.441181602	0.03111273	1	Pcbd2	pterin 4 alpha carbinolamine dehydratase/dimerization cofactor of hepatocyte nuclear factor 1 alpha (TCF1) 2 [Source:MGI Symbol;Acc:MGI:1919812]	Metabolism;Metabolism	Global and overview maps;Metabolism of cofactors and vitamins	ko01100//Metabolic pathways;ko00790//Folate biosynthesis	K01724;K01724	GO:0005634//nucleus;GO:0005739//mitochondrion	GO:0004505//phenylalanine 4-monooxygenase activity;GO:0005515//protein binding;GO:0008124//4-alpha-hydroxytetrahydrobiopterin dehydratase activity;GO:0016829//lyase activity;GO:0042802//identical protein binding	GO:0006729//tetrahydrobiopterin biosynthetic process;GO:0019293//tyrosine biosynthetic process, by oxidation of phenylalanine;GO:0045893//positive regulation of DNA-templated transcription	--
ENSMUSG00000106631	192	202	239	238	179	165	173	174	128	151	198	149	6.654	6.591	6.847	8.603	5.075	5.874	6.675	6.553	5.2	4.26	5.898	4.41	6.607333333	5.499333333	-0.264811393	0.031117884	1	Gm42669	predicted gene 42669 [Source:MGI Symbol;Acc:MGI:5662806]	-	-	-	-	-	-	GO:0007130//synaptonemal complex assembly	--
ENSMUSG00000073664	165	194	211	187	192	126	160	122	115	153	169	130	1.247	1.703	1.706	1.476	1.969	2.467	1.628	1.092	1.017	0.942	1.103	1.237	1.761333333	1.169833333	-0.590364963	0.031282269	1	Nbeal1	neurobeachin like 1 [Source:MGI Symbol;Acc:MGI:2444343]	-	-	-	-	GO:0005829//cytosol;GO:0016020//membrane	GO:0005515//protein binding;GO:0019901//protein kinase binding	GO:0008104//protein localization	--
ENSMUSG00000022651	1	1	2	4	4	0	0	0	0	0	0	0	0.201	0.189	0.332	0.838	0.659	0	0	0	0	0	0	0	0.369833333	0.001	-8.530731451	0.031315291	1	Retnlg	resistin like gamma [Source:MGI Symbol;Acc:MGI:2667763]	-	-	-	-	GO:0005576//extracellular region;GO:0005615//extracellular space	GO:0005179//hormone activity	GO:0002408//myeloid dendritic cell chemotaxis;GO:0007165//signal transduction	--
ENSMUSG00000022197	1442	1749	1419	1428	1947	1475	1511	1820	1599	2068	2391	2017	19.305	22.163	16.237	21.386	20.751	20.783	24.232	26.662	24.604	25.27	28.157	23.731	20.10416667	25.44266667	0.339755352	0.031386403	1	Pdzd2	PDZ domain containing 2 [Source:MGI Symbol;Acc:MGI:1922394]	-	-	-	-	GO:0005576//extracellular region;GO:0005634//nucleus;GO:0005737//cytoplasm;GO:0005783//endoplasmic reticulum;GO:0005829//cytosol;GO:0005886//plasma membrane;GO:0005911//cell-cell junction;GO:0034451//centriolar satellite;GO:0043231//intracellular membrane-bounded organelle;GO:0045177//apical part of cell	GO:0005515//protein binding	-	--
ENSMUSG00000037326	672	666	757	565	754	628	778	747	568	905	936	985	15.848	14.776	14.974	13.756	14.612	15.271	20.402	19.083	15.688	17.27	19.306	19.976	14.87283333	18.62083333	0.324238126	0.031576972	1	Capn15	calpain 15 [Source:MGI Symbol;Acc:MGI:1355075]	-	-	-	-	GO:0005737//cytoplasm	GO:0004198//calcium-dependent cysteine-type endopeptidase activity;GO:0008234//cysteine-type peptidase activity;GO:0046872//metal ion binding	GO:0006508//proteolysis	Others
ENSMUSG00000094638	6	17	22	22	15	13	3	6	15	10	3	10	0.874	2.483	2.773	3.571	1.861	2.069	0.457	1.012	2.769	1.264	0.46	1.346	2.271833333	1.218	-0.899342866	0.031823019	1	Gm21972	predicted gene 21972 [Source:MGI Symbol;Acc:MGI:5439441]	-	-	-	-	-	-	-	--
ENSMUSG00000033383	73	101	85	58	153	107	55	84	62	66	72	78	2.783	3.633	2.68	2.309	4.788	4.191	2.34	3.491	2.765	2.048	2.369	2.538	3.397333333	2.591833333	-0.390429828	0.03204755	1	Rtp1	receptor transporter protein 1 [Source:MGI Symbol;Acc:MGI:2685450]	-	-	-	-	GO:0005789//endoplasmic reticulum membrane;GO:0005886//plasma membrane;GO:0009986//cell surface;GO:0016020//membrane	GO:0031849//olfactory receptor binding;GO:0046872//metal ion binding	GO:0001580//detection of chemical stimulus involved in sensory perception of bitter taste;GO:0006612//protein targeting to membrane;GO:0051205//protein insertion into membrane	--
ENSMUSG00000079641	1153	1221	1113	1149	1360	1038	461	755	988	1161	1097	795	224.069	223.912	178.932	233.192	216.989	207.284	99.979	159.943	224.641	183.672	184.047	131.864	214.063	164.0243333	-0.384125595	0.032270028	1	Rpl39	ribosomal protein L39 [Source:MGI Symbol;Acc:MGI:1914498]	Human Diseases;Genetic Information Processing	Infectious disease: viral;Translation	ko05171//Coronavirus disease - COVID-19;ko03010//Ribosome	K02924;K02924	GO:0005737//cytoplasm;GO:0005829//cytosol;GO:0005840//ribosome;GO:0022625//cytosolic large ribosomal subunit;GO:1990904//ribonucleoprotein complex	GO:0003735//structural constituent of ribosome;GO:0005515//protein binding	GO:0002181//cytoplasmic translation;GO:0006412//translation	--
ENSMUSG00000032122	85	74	113	70	79	69	59	74	53	56	60	67	1.701	1.957	2.627	1.95	1.643	2.122	1.342	1.838	1.293	1.098	1.128	1.472	2	1.361833333	-0.554449849	0.032389159	1	Slc37a2	solute carrier family 37 (glycerol-3-phosphate transporter), member 2 [Source:MGI Symbol;Acc:MGI:1929693]	-	-	-	-	GO:0005783//endoplasmic reticulum;GO:0005789//endoplasmic reticulum membrane;GO:0016020//membrane;GO:0031090//organelle membrane	GO:0015169//glycerol-3-phosphate transmembrane transporter activity;GO:0015297//antiporter activity;GO:0022857//transmembrane transporter activity;GO:0061513//glucose 6-phosphate:inorganic phosphate antiporter activity	GO:0006072//glycerol-3-phosphate metabolic process;GO:0006127//glycerophosphate shuttle;GO:0015760//glucose-6-phosphate transport;GO:0015794//glycerol-3-phosphate transmembrane transport;GO:0035435//phosphate ion transmembrane transport;GO:0055085//transmembrane transport	--
ENSMUSG00000055010	7	5	11	4	8	5	0	0	1	6	2	4	1.1	0.741	1.43	0.656	1.032	0.807	0	0	0.184	0.767	0.271	0.536	0.961	0.293	-1.713635766	0.032464387	1	A830031A19Rik	RIKEN cDNA A830031A19 gene [Source:MGI Symbol;Acc:MGI:2685508]	-	-	-	-	GO:0005575//cellular_component	GO:0003674//molecular_function	GO:0008150//biological_process	--
ENSMUSG00000031662	20	22	15	12	15	17	13	30	17	36	48	25	1.4	1.453	0.869	0.877	0.862	1.223	1.016	2.289	1.392	2.051	2.901	1.494	1.114	1.857166667	0.737354059	0.03257249	1	Snx20	sorting nexin 20 [Source:MGI Symbol;Acc:MGI:1918857]	-	-	-	-	GO:0005654//nucleoplasm;GO:0005768//endosome;GO:0016020//membrane;GO:0031901//early endosome membrane	GO:0005515//protein binding;GO:0035091//phosphatidylinositol binding	GO:0015031//protein transport	--
ENSMUSG00000026495	142	194	194	143	202	150	120	95	94	158	147	173	4.717	6.082	5.332	4.961	5.51	5.121	4.449	3.44	3.654	4.273	4.216	4.905	5.287166667	4.156166667	-0.347241296	0.032708816	1	Efcab2	EF-hand calcium binding domain 2 [Source:MGI Symbol;Acc:MGI:1915476]	-	-	-	-	GO:0005737//cytoplasm;GO:0005856//cytoskeleton;GO:0031514//motile cilium;GO:0097228//sperm principal piece	GO:0005509//calcium ion binding	GO:0008150//biological_process	--
ENSMUSG00000022637	842	795	878	820	948	758	798	948	847	1193	1153	1051	16.291	14.907	13.677	16.057	14.788	14.757	17.428	19.211	18.905	18.266	19.255	18.02	15.0795	18.51416667	0.296041021	0.032759139	1	Cblb	Casitas B-lineage lymphoma b [Source:MGI Symbol;Acc:MGI:2146430]	Cellular Processes;Genetic Information Processing;Human Diseases;Organismal Systems;Organismal Systems;Organismal Systems;Environmental Information Processing	Transport and catabolism;Folding, sorting and degradation;Infectious disease: viral;Endocrine system;Immune system;Immune system;Signal transduction	ko04144//Endocytosis;ko04120//Ubiquitin mediated proteolysis;ko05162//Measles;ko04910//Insulin signaling pathway;ko04660//T cell receptor signaling pathway;ko04625//C-type lectin receptor signaling pathway;ko04012//ErbB signaling pathway	K22517;K22517;K22517;K22517;K22517;K22517;K22517	GO:0005654//nucleoplasm;GO:0005737//cytoplasm;GO:0005829//cytosol;GO:0005886//plasma membrane;GO:0045121//membrane raft;GO:0098794//postsynapse;GO:0098978//glutamatergic synapse	GO:0001784//phosphotyrosine residue binding;GO:0004842//ubiquitin-protein transferase activity;GO:0005509//calcium ion binding;GO:0005515//protein binding;GO:0016740//transferase activity;GO:0017124//SH3 domain binding;GO:0019901//protein kinase binding;GO:0030971//receptor tyrosine kinase binding;GO:0046872//metal ion binding;GO:0061630//ubiquitin protein ligase activity	GO:0002669//positive regulation of T cell anergy;GO:0002870//T cell anergy;GO:0006955//immune response;GO:0007165//signal transduction;GO:0007166//cell surface receptor signaling pathway;GO:0016567//protein ubiquitination;GO:0023051//regulation of signaling;GO:0030155//regulation of cell adhesion;GO:0030163//protein catabolic process;GO:0031398//positive regulation of protein ubiquitination;GO:00…	--
ENSMUSG00000044566	44	39	51	21	32	58	30	31	14	34	33	12	1.62	1.557	1.704	0.837	1.363	2.38	1.284	1.498	0.608	1.598	1.517	0.353	1.576833333	1.143	-0.464204776	0.032867549	1	Cage1	cancer antigen 1 [Source:MGI Symbol;Acc:MGI:1918463]	-	-	-	-	GO:0005575//cellular_component	GO:0003674//molecular_function	GO:0008150//biological_process	--
ENSMUSG00000042064	25	29	28	23	25	13	10	8	14	15	20	19	0.562	0.524	0.443	0.46	0.393	0.256	0.214	0.167	0.314	0.234	0.331	0.31	0.439666667	0.261666667	-0.748680005	0.033222526	1	Myo3b	myosin IIIB [Source:MGI Symbol;Acc:MGI:2448580]	Cellular Processes	Cell motility	ko04814//Motor proteins	K08834	GO:0001750//photoreceptor outer segment;GO:0001917//photoreceptor inner segment;GO:0005737//cytoplasm;GO:0005829//cytosol;GO:0005856//cytoskeleton;GO:0016459//myosin complex;GO:0032420//stereocilium;GO:0032426//stereocilium tip;GO:0032433//filopodium tip;GO:0042995//cell projection	GO:0000146//microfilament motor activity;GO:0003774//cytoskeletal motor activity;GO:0003779//actin binding;GO:0004672//protein kinase activity;GO:0004674//protein serine/threonine kinase activity;GO:0005515//protein binding;GO:0005524//ATP binding;GO:0106310//protein serine kinase activity	GO:0006468//protein phosphorylation;GO:0007601//visual perception;GO:0007605//sensory perception of sound;GO:0030832//regulation of actin filament length;GO:0051491//positive regulation of filopodium assembly;GO:0060088//auditory receptor cell stereocilium organization;GO:0090103//cochlea morphogenesis	--
ENSMUSG00000024675	3	0	0	7	3	4	0	0	0	1	0	1	0.56	0	0	1.26	0.488	0.284	0	0	0	0.141	0	0.059	0.432	0.033333333	-3.695993813	0.03325458	1	Ms4a4c	membrane-spanning 4-domains, subfamily A, member 4C [Source:MGI Symbol;Acc:MGI:1927656]	-	-	-	-	GO:0005794//Golgi apparatus;GO:0005886//plasma membrane;GO:0016020//membrane	GO:0003674//molecular_function	GO:0008150//biological_process	--
ENSMUSG00000020701	81	137	138	113	117	100	172	162	89	141	163	171	2.238	3.54	3.096	3.419	2.761	2.921	5.441	5.028	3.017	3.127	4.054	4.091	2.995833333	4.126333333	0.461903005	0.033483472	1	Tmem132e	transmembrane protein 132E [Source:MGI Symbol;Acc:MGI:2685490]	-	-	-	-	GO:0016020//membrane;GO:0044297//cell body	GO:0003674//molecular_function	GO:0035677//posterior lateral line neuromast hair cell development	--
ENSMUSG00000047045	332	501	402	271	351	309	262	275	200	285	307	377	8.457	12.597	8.704	7.163	7.519	8.135	7.694	7.742	5.717	5.926	6.767	8.339	8.7625	7.030833333	-0.317646843	0.033755559	1	Tmem164	transmembrane protein 164 [Source:MGI Symbol;Acc:MGI:2148020]	-	-	-	-	GO:0005575//cellular_component;GO:0016020//membrane	GO:0003674//molecular_function	GO:0008150//biological_process;GO:0160020//positive regulation of ferroptosis	--
ENSMUSG00000046844	415	701	762	375	542	627	374	363	323	416	597	443	13.464	21.46	20.451	12.705	14.436	20.902	13.541	12.838	12.26	10.987	16.721	12.266	17.23633333	13.10216667	-0.395647498	0.033863198	1	Vat1l	vesicle amine transport protein 1 like [Source:MGI Symbol;Acc:MGI:2142534]	-	-	-	-	-	GO:0008270//zinc ion binding;GO:0016491//oxidoreductase activity	-	--
ENSMUSG00000096433	75	69	101	74	74	72	51	66	43	86	43	52	1.815	1.586	2.035	1.876	1.49	1.794	1.393	1.753	1.232	1.699	0.909	1.071	1.766	1.342833333	-0.395205088	0.033923998	1	Zfp994	zinc finger protein 994 [Source:MGI Symbol;Acc:MGI:3643318]	Human Diseases	Infectious disease: viral	ko05168//Herpes simplex virus 1 infection	K09228	GO:0005634//nucleus	GO:0000978//RNA polymerase II cis-regulatory region sequence-specific DNA binding;GO:0000981//DNA-binding transcription factor activity, RNA polymerase II-specific;GO:0046872//metal ion binding	GO:0006355//regulation of DNA-templated transcription;GO:0006357//regulation of transcription by RNA polymerase II	zf-C2H2
ENSMUSG00000036594	39	28	23	17	23	11	11	6	12	18	25	5	4.112	2.786	2.006	1.872	1.991	1.192	1.294	0.942	1.625	1.545	2.276	0.45	2.3265	1.355333333	-0.779513473	0.034023831	1	H2-Aa	histocompatibility 2, class II antigen A, alpha [Source:MGI Symbol;Acc:MGI:95895]	Human Diseases;Human Diseases;Human Diseases;Human Diseases;Cellular Processes;Environmental Information Processing;Human Diseases;Human Diseases;Human Diseases;Human Diseases;Organismal Systems;Organismal Systems;Human Diseases;Organismal Systems;Human Diseases;Organismal Systems;Human Diseases;Human Diseases;Human Diseases;Human Diseases;Human Diseases;Human Diseases;Organismal Systems;Human Di…	Infectious disease: viral;Infectious disease: viral;Infectious disease: viral;Infectious disease: bacterial;Transport and catabolism;Signaling molecules and interaction;Infectious disease: viral;Immune disease;Infectious disease: bacterial;Infectious disease: parasitic;Immune system;Immune system;Cardiovascular disease;Immune system;Immune disease;Immune system;Immune disease;Infectious disease: …	ko05168//Herpes simplex virus 1 infection;ko05166//Human T-cell leukemia virus 1 infection;ko05169//Epstein-Barr virus infection;ko05152//Tuberculosis;ko04145//Phagosome;ko04514//Cell adhesion molecules;ko05164//Influenza A;ko05322//Systemic lupus erythematosus;ko05150//Staphylococcus aureus infection;ko05145//Toxoplasmosis;ko04659//Th17 cell differentiation;ko04640//Hematopoietic cell lineage;ko…	K06752;K06752;K06752;K06752;K06752;K06752;K06752;K06752;K06752;K06752;K06752;K06752;K06752;K06752;K06752;K06752;K06752;K06752;K06752;K06752;K06752;K06752;K06752;K06752	GO:0005764//lysosome;GO:0005765//lysosomal membrane;GO:0005886//plasma membrane;GO:0009897//external side of plasma membrane;GO:0016020//membrane;GO:0031902//late endosome membrane;GO:0042613//MHC class II protein complex	GO:0005515//protein binding;GO:0023026//MHC class II protein complex binding;GO:0042605//peptide antigen binding;GO:0044877//protein-containing complex binding	GO:0002250//adaptive immune response;GO:0002503//peptide antigen assembly with MHC class II protein complex;GO:0002504//antigen processing and presentation of peptide or polysaccharide antigen via MHC class II;GO:0006955//immune response;GO:0019882//antigen processing and presentation;GO:0019886//antigen processing and presentation of exogenous peptide antigen via MHC class II;GO:0034341//respons…	--
ENSMUSG00000063145	224	184	258	206	227	243	123	177	148	241	167	206	18.241	14.245	17.59	17.701	15.276	20.619	11.121	15.632	14.029	15.895	11.681	14.414	17.27866667	13.79533333	-0.324811578	0.034243994	1	Bbs5	Bardet-Biedl syndrome 5 [Source:MGI Symbol;Acc:MGI:1919819]	-	-	-	-	GO:0005737//cytoplasm;GO:0005856//cytoskeleton;GO:0005886//plasma membrane;GO:0005929//cilium;GO:0005930//axoneme;GO:0034451//centriolar satellite;GO:0034464//BBSome;GO:0036064//ciliary basal body;GO:0060170//ciliary membrane	GO:0005515//protein binding;GO:0032266//phosphatidylinositol-3-phosphate binding;GO:0061629//RNA polymerase II-specific DNA-binding transcription factor binding	GO:0015031//protein transport;GO:0030030//cell projection organization;GO:0046907//intracellular transport;GO:0060271//cilium assembly	--
ENSMUSG00000000094	7	5	6	4	3	11	3	2	2	1	0	4	0.281	0.19	0.2	0.168	0.099	0.454	0.135	0.088	0.094	0.033	0	0.137	0.232	0.081166667	-1.515165534	0.034250797	1	Tbx4	T-box 4 [Source:MGI Symbol;Acc:MGI:102556]	-	-	-	-	GO:0000785//chromatin;GO:0005634//nucleus	GO:0000978//RNA polymerase II cis-regulatory region sequence-specific DNA binding;GO:0000981//DNA-binding transcription factor activity, RNA polymerase II-specific;GO:0003677//DNA binding;GO:0003700//DNA-binding transcription factor activity;GO:0005515//protein binding	GO:0001525//angiogenesis;GO:0001708//cell fate specification;GO:0002009//morphogenesis of an epithelium;GO:0006355//regulation of DNA-templated transcription;GO:0006357//regulation of transcription by RNA polymerase II;GO:0030324//lung development;GO:0030326//embryonic limb morphogenesis;GO:0035108//limb morphogenesis;GO:0035116//embryonic hindlimb morphogenesis;GO:0045893//positive regulation of…	T-box
ENSMUSG00000001741	1017	964	1139	1096	1180	980	1197	1074	1053	1446	1494	1244	42.732	45.208	43.335	51.515	36.61	38.087	58.466	55.86	58.983	48.438	59.309	48.755	42.9145	54.9685	0.357139922	0.034332802	1	Il16	interleukin 16 [Source:MGI Symbol;Acc:MGI:1270855]	Environmental Information Processing	Signaling molecules and interaction	ko04060//Cytokine-cytokine receptor interaction	K22628	GO:0005576//extracellular region;GO:0005615//extracellular space;GO:0005634//nucleus;GO:0005737//cytoplasm;GO:0005829//cytosol;GO:0005886//plasma membrane;GO:0005925//focal adhesion;GO:0016607//nuclear speck;GO:0062023//collagen-containing extracellular matrix;GO:0090543//Flemming body	GO:0005125//cytokine activity;GO:0005515//protein binding;GO:0042609//CD4 receptor binding	GO:0006935//chemotaxis;GO:0007165//signal transduction;GO:0030595//leukocyte chemotaxis;GO:0032730//positive regulation of interleukin-1 alpha production;GO:0032735//positive regulation of interleukin-12 production;GO:0032755//positive regulation of interleukin-6 production;GO:0050729//positive regulation of inflammatory response;GO:0050930//induction of positive chemotaxis;GO:0051924//regulation…	--
ENSMUSG00000031448	3	3	9	2	0	3	1	0	2	0	0	0	0.068	0.175	1.025	0.048	0	0.267	0.025	0	0.203	0	0	0	0.263833333	0.038	-2.795555526	0.034413963	1	Adprhl1	ADP-ribosylhydrolase like 1 [Source:MGI Symbol;Acc:MGI:2442168]	-	-	-	-	GO:0005737//cytoplasm;GO:0030017//sarcomere	GO:0000287//magnesium ion binding;GO:0003875//ADP-ribosylarginine hydrolase activity;GO:0016799//hydrolase activity, hydrolyzing N-glycosyl compounds	GO:0003242//cardiac chamber ballooning;GO:0051725//protein de-ADP-ribosylation;GO:0055003//cardiac myofibril assembly	--
ENSMUSG00000014313	4830	5725	5400	4556	6518	4522	2664	3528	4094	5436	5395	4207	1141.182	1276.723	1054.913	1123.884	1263.932	1097.599	702.531	908.227	1131.8	1045.529	1100.755	848.341	1159.7055	956.1971667	-0.278378453	0.03456383	1	Cox6c	cytochrome c oxidase subunit 6C [Source:MGI Symbol;Acc:MGI:104614]	Metabolism;Human Diseases;Human Diseases;Human Diseases;Human Diseases;Human Diseases;Human Diseases;Organismal Systems;Human Diseases;Human Diseases;Human Diseases;Metabolism;Organismal Systems	Global and overview maps;Neurodegenerative disease;Neurodegenerative disease;Neurodegenerative disease;Neurodegenerative disease;Neurodegenerative disease;Neurodegenerative disease;Environmental adaptation;Cancer: overview;Cardiovascular disease;Endocrine and metabolic disease;Energy metabolism;Circulatory system	ko01100//Metabolic pathways;ko05022//Pathways of neurodegeneration - multiple diseases;ko05010//Alzheimer disease;ko05014//Amyotrophic lateral sclerosis;ko05016//Huntington disease;ko05020//Prion disease;ko05012//Parkinson disease;ko04714//Thermogenesis;ko05208//Chemical carcinogenesis - reactive oxygen species;ko05415//Diabetic cardiomyopathy;ko04932//Non-alcoholic fatty liver disease;ko00190//O…	K02268;K02268;K02268;K02268;K02268;K02268;K02268;K02268;K02268;K02268;K02268;K02268;K02268	GO:0005739//mitochondrion;GO:0005743//mitochondrial inner membrane;GO:0031966//mitochondrial membrane	GO:0003674//molecular_function	GO:0006119//oxidative phosphorylation;GO:0008150//biological_process	--
ENSMUSG00000021685	0	0	1	0	1	0	3	1	0	2	8	2	0	0	0.037	0	0.037	0	0.15	0.049	0	0.073	0.309	0.076	0.012333333	0.1095	3.150296195	0.035011933	1	Otp	orthopedia homeobox [Source:MGI Symbol;Acc:MGI:99835]	-	-	-	-	GO:0001650//fibrillar center;GO:0005634//nucleus;GO:0005654//nucleoplasm;GO:0016604//nuclear body	GO:0000977//RNA polymerase II transcription regulatory region sequence-specific DNA binding;GO:0000981//DNA-binding transcription factor activity, RNA polymerase II-specific;GO:0001227//DNA-binding transcription repressor activity, RNA polymerase II-specific;GO:0003677//DNA binding	GO:0000122//negative regulation of transcription by RNA polymerase II;GO:0002052//positive regulation of neuroblast proliferation;GO:0006355//regulation of DNA-templated transcription;GO:0007399//nervous system development;GO:0007405//neuroblast proliferation;GO:0021879//forebrain neuron differentiation;GO:0021979//hypothalamus cell differentiation;GO:0021985//neurohypophysis development;GO:00301…	Homeobox
ENSMUSG00000028730	15	25	27	7	33	15	22	7	12	4	10	9	0.446	0.72	0.661	0.232	0.859	0.456	0.726	0.226	0.445	0.103	0.274	0.244	0.562333333	0.336333333	-0.741533799	0.03504383	1	Cfap57	cilia and flagella associated protein 57 [Source:MGI Symbol;Acc:MGI:2686209]	-	-	-	-	GO:0005737//cytoplasm;GO:0005856//cytoskeleton;GO:0036126//sperm flagellum;GO:0042995//cell projection	GO:0003674//molecular_function;GO:0005515//protein binding	GO:0007338//single fertilization;GO:0044782//cilium organization;GO:0070286//axonemal dynein complex assembly;GO:0120316//sperm flagellum assembly	--
ENSMUSG00000022986	4	2	0	2	1	3	1	13	2	3	11	9	0.146	0.069	0	0.076	0.03	0.112	0.041	0.516	0.085	0.089	0.346	0.28	0.072166667	0.226166667	1.647981791	0.035184025	1	Krt75	keratin 75 [Source:MGI Symbol;Acc:MGI:1923500]	-	-	-	-	GO:0001533//cornified envelope;GO:0005882//intermediate filament;GO:0045095//keratin filament	GO:0030280//structural constituent of skin epidermis	GO:0002244//hematopoietic progenitor cell differentiation;GO:0031424//keratinization;GO:0045109//intermediate filament organization	--
ENSMUSG00000046111	176	185	164	167	237	182	146	118	115	168	181	158	3.872	3.274	4.711	3.751	7.985	3.542	3.053	2.59	3.862	2.65	2.722	3.686	4.5225	3.093833333	-0.547725023	0.0351935	1	Cep295	centrosomal protein 295 [Source:MGI Symbol;Acc:MGI:2442521]	-	-	-	-	GO:0005737//cytoplasm;GO:0005813//centrosome;GO:0005814//centriole;GO:0005819//spindle;GO:0005829//cytosol;GO:0005856//cytoskeleton;GO:0005886//plasma membrane;GO:1990498//mitotic spindle microtubule	GO:0008017//microtubule binding	GO:0007099//centriole replication;GO:0010825//positive regulation of centrosome duplication;GO:0046599//regulation of centriole replication;GO:1901985//positive regulation of protein acetylation;GO:1903724//positive regulation of centriole elongation;GO:1904951//positive regulation of establishment of protein localization	--
ENSMUSG00000100486	2	2	8	0	1	0	0	0	0	0	0	0	0.188	0.178	0.623	0	0.077	0	0	0	0	0	0	0	0.177666667	0.001	-7.473029222	0.035296551	1	Gm4131	predicted gene 4131 [Source:MGI Symbol;Acc:MGI:3782307]	-	-	-	-	GO:0005575//cellular_component	GO:0003674//molecular_function	GO:0008150//biological_process	--
ENSMUSG00000020609	2	1	0	1	1	9	1	0	0	0	0	0	0.018	0.008	0	0.009	0.045	0.382	0.061	0	0	0	0	0	0.077	0.010166667	-2.921011704	0.035312692	1	Apob	apolipoprotein B [Source:MGI Symbol;Acc:MGI:88052]	Human Diseases;Organismal Systems;Organismal Systems;Organismal Systems	Cardiovascular disease;Digestive system;Digestive system;Digestive system	ko05417//Lipid and atherosclerosis;ko04979//Cholesterol metabolism;ko04975//Fat digestion and absorption;ko04977//Vitamin digestion and absorption	K14462;K14462;K14462;K14462	GO:0005576//extracellular region;GO:0005615//extracellular space;GO:0005737//cytoplasm;GO:0005783//endoplasmic reticulum;GO:0005811//lipid droplet;GO:0005829//cytosol;GO:0031983//vesicle lumen;GO:0034359//mature chylomicron;GO:0034361//very-low-density lipoprotein particle;GO:0034362//low-density lipoprotein particle;GO:0034363//intermediate-density lipoprotein particle;GO:0034364//high-density l…	GO:0005319//lipid transporter activity;GO:0005543//phospholipid binding;GO:0008201//heparin binding;GO:0035473//lipase binding;GO:0048018//receptor ligand activity;GO:0050750//low-density lipoprotein particle receptor binding;GO:0120020//cholesterol transfer activity	GO:0001701//in utero embryonic development;GO:0006629//lipid metabolic process;GO:0006642//triglyceride mobilization;GO:0006869//lipid transport;GO:0007283//spermatogenesis;GO:0007399//nervous system development;GO:0008203//cholesterol metabolic process;GO:0009566//fertilization;GO:0009615//response to virus;GO:0009743//response to carbohydrate;GO:0009791//post-embryonic development;GO:0010628//p…	--
ENSMUSG00000063975	5	5	1	5	8	12	0	4	2	2	3	0	0.231	0.218	0.042	0.263	0.33	0.62	0	0.204	0.436	0.082	0.13	0	0.284	0.142	-1	0.035742277	1	Slco1a5	solute carrier organic anion transporter family, member 1a5 [Source:MGI Symbol;Acc:MGI:1351865]	Organismal Systems	Digestive system	ko04976//Bile secretion	K03460	GO:0005886//plasma membrane;GO:0016020//membrane	GO:0005515//protein binding;GO:0022857//transmembrane transporter activity	GO:0006811//monoatomic ion transport;GO:0055085//transmembrane transport	--
ENSMUSG00000029638	113	307	161	210	148	183	274	102	355	367	469	279	4.862	7.14	4.016	6.517	4.969	4.729	8.379	2.812	8.901	6.933	10.103	6.048	5.372166667	7.196	0.421691123	0.035848192	1	Glcci1	glucocorticoid induced transcript 1 [Source:MGI Symbol;Acc:MGI:2179717]	-	-	-	-	GO:0005737//cytoplasm	-	-	--
ENSMUSG00000068184	250	262	354	270	380	271	202	221	221	281	281	246	43.495	43.149	51.308	49.592	55.432	49.386	39.174	42.314	45.326	39.845	42.658	37.133	48.727	41.075	-0.246460827	0.036545512	1	Ndufaf2	NADH:ubiquinone oxidoreductase complex assembly factor 2 [Source:MGI Symbol;Acc:MGI:1922847]	Organismal Systems	Environmental adaptation	ko04714//Thermogenesis	K18160	GO:0005739//mitochondrion;GO:0016020//membrane	GO:0044877//protein-containing complex binding	GO:0032981//mitochondrial respiratory chain complex I assembly;GO:0061179//negative regulation of insulin secretion involved in cellular response to glucose stimulus	--
ENSMUSG00000089837	52	65	69	47	85	12	12	19	11	15	40	58	5.204	6.262	5.836	4.974	7.162	1.298	1.387	2.148	1.29	1.22	3.501	5.089	5.122666667	2.439166667	-1.070506678	0.036598958	1	Npcd	neuronal pentraxin chromo domain [Source:MGI Symbol;Acc:MGI:3845555]	-	-	-	-	GO:0005634//nucleus;GO:0005737//cytoplasm;GO:0005829//cytosol;GO:0009898//cytoplasmic side of plasma membrane;GO:0030175//filopodium;GO:0030425//dendrite;GO:0030426//growth cone;GO:0043025//neuronal cell body	GO:0019904//protein domain specific binding	-	--
ENSMUSG00000028307	6	10	8	5	16	25	2	2	8	2	5	11	0.354	0.557	0.39	0.308	0.775	1.516	0.132	0.129	0.552	0.096	0.255	0.554	0.65	0.286333333	-1.182744087	0.036691574	1	Aldob	aldolase B, fructose-bisphosphate [Source:MGI Symbol;Acc:MGI:87995]	Metabolism;Metabolism;Environmental Information Processing;Metabolism;Metabolism;Metabolism;Metabolism	Global and overview maps;Global and overview maps;Signal transduction;Global and overview maps;Carbohydrate metabolism;Carbohydrate metabolism;Carbohydrate metabolism	ko01100//Metabolic pathways;ko01200//Carbon metabolism;ko04066//HIF-1 signaling pathway;ko01230//Biosynthesis of amino acids;ko00010//Glycolysis / Gluconeogenesis;ko00051//Fructose and mannose metabolism;ko00030//Pentose phosphate pathway	K01623;K01623;K01623;K01623;K01623;K01623;K01623	GO:0005737//cytoplasm;GO:0005815//microtubule organizing center;GO:0005829//cytosol;GO:0005856//cytoskeleton;GO:0030867//rough endoplasmic reticulum membrane;GO:0030868//smooth endoplasmic reticulum membrane;GO:0034451//centriolar satellite;GO:0048471//perinuclear region of cytoplasm	GO:0004332//fructose-bisphosphate aldolase activity;GO:0008092//cytoskeletal protein binding;GO:0016829//lyase activity;GO:0031210//phosphatidylcholine binding;GO:0042802//identical protein binding;GO:0051117//ATPase binding;GO:0060090//molecular adaptor activity;GO:0061609//fructose-1-phosphate aldolase activity;GO:0070061//fructose binding	GO:0006000//fructose metabolic process;GO:0006001//fructose catabolic process;GO:0006094//gluconeogenesis;GO:0006096//glycolytic process;GO:0006116//NADH oxidation;GO:0010043//response to zinc ion;GO:0030388//fructose 1,6-bisphosphate metabolic process;GO:0043434//response to peptide hormone;GO:0061615//glycolytic process through fructose-6-phosphate;GO:0061624//fructose catabolic process to hydr…	--
ENSMUSG00000036587	4	1	0	1	0	0	7	7	4	1	5	2	0.241	0.166	0	0.063	0	0	0.472	0.461	0.283	0.049	0.261	0.102	0.078333333	0.271333333	1.792368038	0.036859938	1	Fut7	fucosyltransferase 7 [Source:MGI Symbol;Acc:MGI:107692]	Metabolism;Metabolism	Global and overview maps;Glycan biosynthesis and metabolism	ko01100//Metabolic pathways;ko00601//Glycosphingolipid biosynthesis - lacto and neolacto series	K07635;K07635	GO:0005794//Golgi apparatus;GO:0005802//trans-Golgi network;GO:0016020//membrane;GO:0032580//Golgi cisterna membrane	GO:0008417//fucosyltransferase activity;GO:0016757//glycosyltransferase activity;GO:0017083//4-galactosyl-N-acetylglucosaminide 3-alpha-L-fucosyltransferase activity;GO:0046920//alpha-(1->3)-fucosyltransferase activity	GO:0001807//regulation of type IV hypersensitivity;GO:0002361//CD4-positive, CD25-positive, alpha-beta regulatory T cell differentiation;GO:0002522//leukocyte migration involved in immune response;GO:0002523//leukocyte migration involved in inflammatory response;GO:0006486//protein glycosylation;GO:0006672//ceramide metabolic process;GO:0006954//inflammatory response;GO:0007566//embryo implantati…	--
ENSMUSG00000025804	18	5	2	3	10	9	2	1	4	6	1	3	0.756	0.198	0.069	0.132	0.345	0.388	0.094	0.046	0.196	0.205	0.036	0.107	0.314666667	0.114	-1.464790534	0.036868626	1	Ccr1	C-C motif chemokine receptor 1 [Source:MGI Symbol;Acc:MGI:104618]	Environmental Information Processing;Human Diseases;Human Diseases;Organismal Systems;Environmental Information Processing	Signaling molecules and interaction;Infectious disease: viral;Infectious disease: viral;Immune system;Signaling molecules and interaction	ko04060//Cytokine-cytokine receptor interaction;ko05163//Human cytomegalovirus infection;ko05167//Kaposi sarcoma-associated herpesvirus infection;ko04062//Chemokine signaling pathway;ko04061//Viral protein interaction with cytokine and cytokine receptor	K04176;K04176;K04176;K04176;K04176	GO:0005737//cytoplasm;GO:0005886//plasma membrane;GO:0009897//external side of plasma membrane;GO:0016020//membrane;GO:0043025//neuronal cell body	GO:0004930//G protein-coupled receptor activity;GO:0004950//chemokine receptor activity;GO:0005515//protein binding;GO:0016493//C-C chemokine receptor activity;GO:0019957//C-C chemokine binding;GO:0035717//chemokine (C-C motif) ligand 7 binding;GO:0071791//chemokine (C-C motif) ligand 5 binding	GO:0006935//chemotaxis;GO:0006954//inflammatory response;GO:0006955//immune response;GO:0007186//G protein-coupled receptor signaling pathway;GO:0007204//positive regulation of cytosolic calcium ion concentration;GO:0019722//calcium-mediated signaling;GO:0030099//myeloid cell differentiation;GO:0030595//leukocyte chemotaxis;GO:0045824//negative regulation of innate immune response;GO:0060326//cel…	--
ENSMUSG00000004609	170	168	187	169	247	161	137	110	112	175	164	171	3.587	4.466	5.142	4.589	5.005	4.389	5.315	2.49	3.42	3.635	4.861	3.892	4.529666667	3.9355	-0.202857948	0.037473997	1	Cd33	CD33 molecule [Source:MGI Symbol;Acc:MGI:99440]	Organismal Systems	Immune system	ko04640//Hematopoietic cell lineage	K06473	GO:0005886//plasma membrane;GO:0009897//external side of plasma membrane;GO:0016020//membrane	GO:0030246//carbohydrate binding;GO:0033691//sialic acid binding	GO:0007155//cell adhesion	--
ENSMUSG00000007888	292	366	272	277	297	346	260	390	310	471	462	401	24.167	28.707	19.903	27.416	23.011	30.578	29.012	40.371	28.135	32.457	33.368	24.76	25.63033333	31.3505	0.290636211	0.037518437	1	Crlf1	cytokine receptor-like factor 1 [Source:MGI Symbol;Acc:MGI:1340030]	-	-	-	-	GO:0005576//extracellular region;GO:0005615//extracellular space;GO:0009897//external side of plasma membrane;GO:0043235//receptor complex;GO:0097058//CRLF-CLCF1 complex	GO:0004896//cytokine receptor activity;GO:0005125//cytokine activity;GO:0005127//ciliary neurotrophic factor receptor binding;GO:0005515//protein binding;GO:0019955//cytokine binding	GO:0001657//ureteric bud development;GO:0008284//positive regulation of cell population proliferation;GO:0019221//cytokine-mediated signaling pathway;GO:0043524//negative regulation of neuron apoptotic process;GO:2000672//negative regulation of motor neuron apoptotic process	--
ENSMUSG00000037206	200	231	212	163	224	180	211	242	176	301	306	274	11.223	12.359	10.02	9.623	10.445	10.395	13.121	14.868	11.813	13.973	15.016	13.057	10.6775	13.64133333	0.353410765	0.037670096	1	Islr	immunoglobulin superfamily containing leucine-rich repeat [Source:MGI Symbol;Acc:MGI:1349645]	-	-	-	-	GO:0005576//extracellular region;GO:0005615//extracellular space	GO:0005515//protein binding	-	--
ENSMUSG00000079808	8	6	6	2	5	4	0	1	1	0	2	5	0.498	0.37	0.309	0.143	0.256	0.255	0	0.068	0.073	0	0.112	0.266	0.305166667	0.0865	-1.818825347	0.037736019	1	-	-	-	-	-	-	GO:0005634//nucleus	GO:0003677//DNA binding	-	SAND
ENSMUSG00000009585	44	52	77	41	87	52	33	30	30	59	56	34	2.918	3.076	4.406	2.595	4.268	3.495	2.087	2.628	2.955	3.099	3.488	2.041	3.459666667	2.716333333	-0.348972513	0.037805929	1	Apobec3	apolipoprotein B mRNA editing enzyme, catalytic polypeptide 3 [Source:MGI Symbol;Acc:MGI:1933111]	Human Diseases;Genetic Information Processing	Infectious disease: viral;Information processing in viruses	ko05170//Human immunodeficiency virus 1 infection;ko03250//Viral life cycle - HIV-1	K18750;K18750	GO:0000932//P-body;GO:0005634//nucleus;GO:0005737//cytoplasm	GO:0003723//RNA binding;GO:0003824//catalytic activity;GO:0004126//cytidine deaminase activity;GO:0005515//protein binding;GO:0008270//zinc ion binding;GO:0016787//hydrolase activity;GO:0046872//metal ion binding	GO:0002244//hematopoietic progenitor cell differentiation;GO:0010526//retrotransposon silencing;GO:0016554//cytidine to uridine editing;GO:0045071//negative regulation of viral genome replication;GO:0045087//innate immune response;GO:0045869//negative regulation of single stranded viral RNA replication via double stranded DNA intermediate;GO:0050688//regulation of defense response to virus;GO:005…	--
ENSMUSG00000096370	28	12	8	47	13	19	3	9	19	15	11	8	5.342	0.507	1.108	4.02	0.5	3.94	0.176	0.462	2.142	0.882	0.423	0.321	2.5695	0.734333333	-1.806980658	0.03795529	1	Gm21992	predicted gene 21992 [Source:MGI Symbol;Acc:MGI:5439461]	-	-	-	-	GO:0005730//nucleolus	GO:0003676//nucleic acid binding;GO:0003723//RNA binding;GO:0008270//zinc ion binding	GO:0008380//RNA splicing	--
ENSMUSG00000026870	11	14	5	1	7	10	0	0	1	3	10	1	0.574	0.718	0.291	0.055	0.575	0.544	0	0	0.132	0.128	0.458	0.045	0.4595	0.127166667	-1.853344305	0.03803006	1	Cutal	cutA divalent cation tolerance homolog-like [Source:MGI Symbol;Acc:MGI:1925246]	-	-	-	-	GO:0005575//cellular_component;GO:0016020//membrane	GO:0003674//molecular_function;GO:0005507//copper ion binding	GO:0008150//biological_process;GO:0010038//response to metal ion	--
ENSMUSG00000062372	64	95	81	78	130	78	91	62	65	52	69	49	1.088	1.526	1.118	1.381	1.813	1.36	1.746	1.153	1.269	0.715	0.994	0.701	1.381	1.096333333	-0.333026812	0.038177991	1	Otof	otoferlin [Source:MGI Symbol;Acc:MGI:1891247]	-	-	-	-	GO:0016020//membrane	GO:0046872//metal ion binding	-	--
ENSMUSG00000038085	239	214	290	252	357	231	125	143	231	232	296	180	15.519	12.972	15.533	17.071	18.824	15.275	9.121	9.95	17.316	12.211	16.038	9.988	15.86566667	12.43733333	-0.351230951	0.03822052	1	Cnbd2	cyclic nucleotide binding domain containing 2 [Source:MGI Symbol;Acc:MGI:1918123]	-	-	-	-	GO:0005737//cytoplasm;GO:0005829//cytosol	GO:0030552//cAMP binding	GO:0007283//spermatogenesis	--
ENSMUSG00000025582	17059	17442	19470	16737	20197	16278	19980	19521	16614	22629	24543	21100	388.899	375.223	367.189	398.475	378.02	381.33	508.315	485.121	443.135	419.958	483.038	410.554	381.5226667	458.3535	0.264691918	0.03822102	1	Nptx1	neuronal pentraxin 1 [Source:MGI Symbol;Acc:MGI:107811]	-	-	-	-	GO:0005576//extracellular region;GO:0005783//endoplasmic reticulum;GO:0030133//transport vesicle;GO:0031410//cytoplasmic vesicle;GO:0043083//synaptic cleft;GO:0098978//glutamatergic synapse	GO:0046872//metal ion binding	GO:0006839//mitochondrial transport;GO:0035865//cellular response to potassium ion;GO:0043653//mitochondrial fragmentation involved in apoptotic process;GO:0060385//axonogenesis involved in innervation;GO:0071333//cellular response to glucose stimulus;GO:0097107//postsynaptic density assembly;GO:0099645//neurotransmitter receptor localization to postsynaptic specialization membrane	--
ENSMUSG00000029597	2	7	8	1	3	0	0	0	3	0	0	0	0.198	0.651	0.656	0.103	0.248	0	0	0	0.346	0	0	0	0.309333333	0.057666667	-2.423352767	0.038255989	1	Sds	serine dehydratase [Source:MGI Symbol;Acc:MGI:98270]	Metabolism;Metabolism;Metabolism;Metabolism;Metabolism;Metabolism	Global and overview maps;Global and overview maps;Global and overview maps;Amino acid metabolism;Amino acid metabolism;Amino acid metabolism	ko01100//Metabolic pathways;ko01200//Carbon metabolism;ko01230//Biosynthesis of amino acids;ko00270//Cysteine and methionine metabolism;ko00260//Glycine, serine and threonine metabolism;ko00290//Valine, leucine and isoleucine biosynthesis	K17989;K17989;K17989;K17989;K17989;K17989	GO:0005737//cytoplasm;GO:0005739//mitochondrion;GO:0005829//cytosol	GO:0003941//L-serine ammonia-lyase activity;GO:0004794//threonine deaminase activity;GO:0016829//lyase activity;GO:0030170//pyridoxal phosphate binding;GO:0042803//protein homodimerization activity	GO:0006094//gluconeogenesis;GO:0006520//amino acid metabolic process;GO:0006565//L-serine catabolic process;GO:0006567//threonine catabolic process;GO:0006629//lipid metabolic process;GO:0009097//isoleucine biosynthetic process;GO:0042866//pyruvate biosynthetic process;GO:0065003//protein-containing complex assembly	--
ENSMUSG00000079259	39	41	58	50	50	37	53	55	42	75	80	74	0.497	0.493	0.612	0.665	0.523	0.485	0.754	0.764	0.626	0.778	0.88	0.805	0.545833333	0.767833333	0.492332691	0.038418451	1	Trim71	tripartite motif-containing 71 [Source:MGI Symbol;Acc:MGI:2685973]	Human Diseases	Cancer: overview	ko05206//MicroRNAs in cancer	K12035	GO:0000932//P-body;GO:0005737//cytoplasm	GO:0003723//RNA binding;GO:0004842//ubiquitin-protein transferase activity;GO:0005515//protein binding;GO:0008270//zinc ion binding;GO:0016740//transferase activity;GO:0030371//translation repressor activity;GO:0035198//miRNA binding;GO:0046872//metal ion binding;GO:0061630//ubiquitin protein ligase activity	GO:0000082//G1/S transition of mitotic cell cycle;GO:0000209//protein polyubiquitination;GO:0001843//neural tube closure;GO:0008543//fibroblast growth factor receptor signaling pathway;GO:0010608//post-transcriptional regulation of gene expression;GO:0016567//protein ubiquitination;GO:0017148//negative regulation of translation;GO:0021915//neural tube development;GO:0031047//regulatory ncRNA-medi…	--
ENSMUSG00000072955	60	76	76	72	65	69	39	49	39	61	63	62	8.818	10.46	9.196	10.914	7.764	10.274	6.42	7.709	6.615	7.266	7.973	7.684	9.571	7.277833333	-0.395160656	0.038422243	1	Tmsb15l	thymosin beta 15b like [Source:MGI Symbol;Acc:MGI:3026988]	-	-	-	-	GO:0001725//stress fiber;GO:0005856//cytoskeleton;GO:0031941//filamentous actin	GO:0003785//actin monomer binding	GO:0007015//actin filament organization;GO:0030837//negative regulation of actin filament polymerization;GO:0042989//sequestering of actin monomers;GO:0051497//negative regulation of stress fiber assembly	--
ENSMUSG00000028360	832	761	826	721	914	739	955	942	769	926	1021	930	24.832	21.501	20.366	22.544	22.395	22.674	31.872	30.743	26.757	22.486	26.342	23.715	22.38533333	26.98583333	0.269648438	0.038517356	1	Slc44a5	solute carrier family 44, member 5 [Source:MGI Symbol;Acc:MGI:3035141]	Human Diseases	Cancer: overview	ko05231//Choline metabolism in cancer	K15377	GO:0005886//plasma membrane;GO:0016020//membrane	GO:0015101//organic cation transmembrane transporter activity;GO:0015220//choline transmembrane transporter activity;GO:0015297//antiporter activity;GO:0022857//transmembrane transporter activity	GO:0015871//choline transport;GO:0055085//transmembrane transport	--
ENSMUSG00000097392	194	155	157	159	141	138	146	97	136	141	126	114	2.443	1.842	1.635	2.091	1.458	1.786	2.178	1.335	2.004	1.445	1.37	1.424	1.875833333	1.626	-0.206204394	0.03900484	1	Thoc2l	THO complex subunit 2-like [Source:MGI Symbol;Acc:MGI:3040669]	Genetic Information Processing;Genetic Information Processing	Transcription;Translation	ko03040//Spliceosome;ko03013//Nucleocytoplasmic transport	K12879;K12879	GO:0000347//THO complex;GO:0000445//THO complex part of transcription export complex;GO:0005634//nucleus	GO:0003729//mRNA binding	GO:0006397//mRNA processing;GO:0006406//mRNA export from nucleus	--
ENSMUSG00000037991	0	0	1	0	0	0	0	1	5	5	3	0	0	0	0.026	0	0	0	0	0.035	0.186	0.129	0.082	0	0.004333333	0.072	4.054447784	0.039221127	1	Rmi2	RecQ mediated genome instability 2 [Source:MGI Symbol;Acc:MGI:2685383]	Genetic Information Processing	Replication and repair	ko03460//Fanconi anemia pathway	K15365	GO:0005634//nucleus;GO:0005829//cytosol;GO:0016607//nuclear speck;GO:0031422//RecQ family helicase-topoisomerase III complex	GO:0003674//molecular_function;GO:0003677//DNA binding	GO:0000724//double-strand break repair via homologous recombination;GO:0006260//DNA replication;GO:0006281//DNA repair;GO:0033045//regulation of sister chromatid segregation;GO:0043007//maintenance of rDNA;GO:0071139//resolution of DNA recombination intermediates;GO:2000042//negative regulation of double-strand break repair via homologous recombination	--
ENSMUSG00000051354	0	8	0	3	27	6	0	0	3	0	0	0	0	0.448	0	0.214	1.332	0.386	0	0	0.159	0	0	0	0.396666667	0.0265	-3.903862903	0.039554623	1	Samd3	sterile alpha motif domain containing 3 [Source:MGI Symbol;Acc:MGI:2685469]	-	-	-	-	GO:0005575//cellular_component	GO:0003674//molecular_function;GO:0005515//protein binding	GO:0008150//biological_process	--
ENSMUSG00000020961	553	551	632	543	653	575	661	726	524	808	652	768	9.279	7.081	8.084	8.214	7.441	9.288	16.414	13.439	11.366	11.481	9.569	12.114	8.231166667	12.39716667	0.5908416	0.03955784	1	Ston2	stonin 2 [Source:MGI Symbol;Acc:MGI:1918272]	-	-	-	-	GO:0005730//nucleolus;GO:0005737//cytoplasm;GO:0005829//cytosol;GO:0008021//synaptic vesicle;GO:0016020//membrane;GO:0030122//AP-2 adaptor complex;GO:0030136//clathrin-coated vesicle;GO:0043005//neuron projection;GO:0045202//synapse;GO:0098793//presynapse	GO:0005515//protein binding;GO:0035615//clathrin adaptor activity	GO:0002244//hematopoietic progenitor cell differentiation;GO:0006897//endocytosis;GO:0007268//chemical synaptic transmission;GO:0030100//regulation of endocytosis;GO:0048488//synaptic vesicle endocytosis;GO:0072583//clathrin-dependent endocytosis	--
ENSMUSG00000090553	345	384	431	393	425	380	213	298	299	432	371	304	80.564	85.195	83.928	96.123	81.71	91.472	56.041	76.444	82.064	82.902	75.643	60.939	86.49866667	72.33883333	-0.257907564	0.039680278	1	Snrpe	small nuclear ribonucleoprotein E [Source:MGI Symbol;Acc:MGI:98346]	Genetic Information Processing	Transcription	ko03040//Spliceosome	K11097	GO:0005634//nucleus;GO:0005681//spliceosomal complex;GO:0005682//U5 snRNP;GO:0005683//U7 snRNP;GO:0005684//U2-type spliceosomal complex;GO:0005685//U1 snRNP;GO:0005686//U2 snRNP;GO:0005687//U4 snRNP;GO:0005689//U12-type spliceosomal complex;GO:0005697//telomerase holoenzyme complex;GO:0005737//cytoplasm;GO:0005829//cytosol;GO:0034709//methylosome;GO:0034715//pICln-Sm protein complex;GO:0034719//S…	GO:0003723//RNA binding;GO:1990446//U1 snRNP binding	GO:0000387//spliceosomal snRNP assembly;GO:0000398//mRNA splicing, via spliceosome;GO:0006397//mRNA processing;GO:0008380//RNA splicing	--
ENSMUSG00000005800	0	0	1	2	15	1	0	0	0	0	0	2	0	0	0.041	0.102	0.604	0.05	0	0	0	0	0	0.084	0.132833333	0.014	-3.246118491	0.039751201	1	Mmp8	matrix metallopeptidase 8 [Source:MGI Symbol;Acc:MGI:1202395]	-	-	-	-	GO:0005576//extracellular region;GO:0005615//extracellular space;GO:0031012//extracellular matrix	GO:0004175//endopeptidase activity;GO:0004222//metalloendopeptidase activity;GO:0004252//serine-type endopeptidase activity;GO:0005509//calcium ion binding;GO:0008233//peptidase activity;GO:0008237//metallopeptidase activity;GO:0008270//zinc ion binding;GO:0043120//tumor necrosis factor binding;GO:0046872//metal ion binding	GO:0006508//proteolysis;GO:0030163//protein catabolic process;GO:0030198//extracellular matrix organization;GO:0030574//collagen catabolic process;GO:0032760//positive regulation of tumor necrosis factor production;GO:0035987//endodermal cell differentiation;GO:0071222//cellular response to lipopolysaccharide;GO:0150078//positive regulation of neuroinflammatory response;GO:1903265//positive regul…	--
ENSMUSG00000023034	1878	1493	1702	1893	1777	1407	1147	1138	878	1769	1594	1663	90.093	68.324	67.474	94.817	69.991	69.277	65.547	59.432	49.169	68.96	65.94	67.952	76.66266667	62.83333333	-0.286994065	0.039782353	1	Nr4a1	nuclear receptor subfamily 4, group A, member 1 [Source:MGI Symbol;Acc:MGI:1352454]	Environmental Information Processing;Environmental Information Processing;Human Diseases;Organismal Systems;Organismal Systems	Signal transduction;Signal transduction;Endocrine and metabolic disease;Endocrine system;Endocrine system	ko04151//PI3K-Akt signaling pathway;ko04010//MAPK signaling pathway;ko04934//Cushing syndrome;ko04925//Aldosterone synthesis and secretion;ko04927//Cortisol synthesis and secretion	K04465;K04465;K04465;K04465;K04465	GO:0000785//chromatin;GO:0005634//nucleus;GO:0005654//nucleoplasm;GO:0005667//transcription regulator complex;GO:0005737//cytoplasm;GO:0005739//mitochondrion;GO:0005829//cytosol;GO:0031965//nuclear membrane;GO:0098793//presynapse	GO:0000978//RNA polymerase II cis-regulatory region sequence-specific DNA binding;GO:0000981//DNA-binding transcription factor activity, RNA polymerase II-specific;GO:0001228//DNA-binding transcription activator activity, RNA polymerase II-specific;GO:0001530//lipopolysaccharide binding;GO:0003677//DNA binding;GO:0003690//double-stranded DNA binding;GO:0003700//DNA-binding transcription factor ac…	GO:0001938//positive regulation of endothelial cell proliferation;GO:0001975//response to amphetamine;GO:0002042//cell migration involved in sprouting angiogenesis;GO:0006355//regulation of DNA-templated transcription;GO:0006357//regulation of transcription by RNA polymerase II;GO:0006366//transcription by RNA polymerase II;GO:0006915//apoptotic process;GO:0006954//inflammatory response;GO:001486…	NGFIB-like
ENSMUSG00000039217	314	325	396	298	420	348	305	257	272	275	333	317	44.468	42.291	47.19	42.823	47.389	49.156	46.72	38.481	43.72	30.826	39.557	39.614	45.55283333	39.81966667	-0.194059647	0.039868858	1	Il18	interleukin 18 [Source:MGI Symbol;Acc:MGI:107936]	Environmental Information Processing;Human Diseases;Human Diseases;Organismal Systems;Human Diseases;Human Diseases;Human Diseases;Environmental Information Processing;Human Diseases;Organismal Systems;Human Diseases;Human Diseases;Human Diseases;Human Diseases	Signaling molecules and interaction;Infectious disease: bacterial;Cardiovascular disease;Immune system;Infectious disease: bacterial;Infectious disease: viral;Infectious disease: bacterial;Signaling molecules and interaction;Immune disease;Immune system;Immune disease;Infectious disease: bacterial;Infectious disease: parasitic;Infectious disease: parasitic	ko04060//Cytokine-cytokine receptor interaction;ko05132//Salmonella infection;ko05417//Lipid and atherosclerosis;ko04621//NOD-like receptor signaling pathway;ko05152//Tuberculosis;ko05164//Influenza A;ko05135//Yersinia infection;ko04061//Viral protein interaction with cytokine and cytokine receptor;ko05323//Rheumatoid arthritis;ko04623//Cytosolic DNA-sensing pathway;ko05321//Inflammatory bowel di…	K05482;K05482;K05482;K05482;K05482;K05482;K05482;K05482;K05482;K05482;K05482;K05482;K05482;K05482	GO:0005576//extracellular region;GO:0005615//extracellular space;GO:0005737//cytoplasm;GO:0016324//apical plasma membrane	GO:0005125//cytokine activity;GO:0045515//interleukin-18 receptor binding;GO:0048018//receptor ligand activity	GO:0001525//angiogenesis;GO:0001666//response to hypoxia;GO:0001819//positive regulation of cytokine production;GO:0006954//inflammatory response;GO:0006955//immune response;GO:0007165//signal transduction;GO:0008283//cell population proliferation;GO:0008625//extrinsic apoptotic signaling pathway via death domain receptors;GO:0010628//positive regulation of gene expression;GO:0010744//positive re…	--
ENSMUSG00000020330	3	7	10	6	3	0	2	0	2	0	3	0	0.092	0.202	0.253	0.191	0.075	0	0.068	0	0.072	0	0.079	0	0.1355	0.0365	-1.892324482	0.039869669	1	Hmmr	hyaluronan mediated motility receptor (RHAMM) [Source:MGI Symbol;Acc:MGI:104667]	Environmental Information Processing	Signaling molecules and interaction	ko04512//ECM-receptor interaction	K06267	GO:0005737//cytoplasm;GO:0005813//centrosome;GO:0005819//spindle;GO:0005829//cytosol;GO:0005856//cytoskeleton;GO:0009986//cell surface;GO:0015630//microtubule cytoskeleton	GO:0005540//hyaluronic acid binding;GO:0038024//cargo receptor activity	GO:0006898//receptor-mediated endocytosis;GO:0030214//hyaluronan catabolic process	--
ENSMUSG00000022602	4580	4083	3460	4920	4873	3287	2667	3091	1809	3773	4264	3630	178.322	150.013	111.444	200.051	155.77	131.51	115.883	131.194	82.408	119.586	143.327	120.629	154.5183333	118.8378333	-0.378783814	0.039870171	1	Arc	activity regulated cytoskeletal-associated protein [Source:MGI Symbol;Acc:MGI:88067]	Human Diseases	Substance dependence	ko05031//Amphetamine addiction	K15867	GO:0001669//acrosomal vesicle;GO:0005737//cytoplasm;GO:0005768//endosome;GO:0005856//cytoskeleton;GO:0005886//plasma membrane;GO:0005938//cell cortex;GO:0014069//postsynaptic density;GO:0015629//actin cytoskeleton;GO:0030425//dendrite;GO:0030665//clathrin-coated vesicle membrane;GO:0031901//early endosome membrane;GO:0042995//cell projection;GO:0043197//dendritic spine;GO:0045121//membrane raft;G…	GO:0003723//RNA binding;GO:0003729//mRNA binding;GO:0003779//actin binding;GO:0005198//structural molecule activity;GO:0005515//protein binding	GO:0006897//endocytosis;GO:0007010//cytoskeleton organization;GO:0007492//endoderm development;GO:0007612//learning;GO:0007616//long-term memory;GO:0009952//anterior/posterior pattern specification;GO:0016477//cell migration;GO:0022604//regulation of cell morphogenesis;GO:0042220//response to cocaine;GO:0043278//response to morphine;GO:0045471//response to ethanol;GO:0048168//regulation of neuron…	--
ENSMUSG00000078763	4	0	3	0	3	2	0	0	0	0	0	0	0.255	0	0.158	0	0.157	0.131	0	0	0	0	0	0	0.116833333	0.001	-6.868308133	0.040127499	1	Slfn1	schlafen 1 [Source:MGI Symbol;Acc:MGI:1313259]	-	-	-	-	GO:0005634//nucleus;GO:0005737//cytoplasm	GO:0005515//protein binding	GO:0000122//negative regulation of transcription by RNA polymerase II;GO:0001933//negative regulation of protein phosphorylation;GO:0002250//adaptive immune response;GO:0008285//negative regulation of cell population proliferation;GO:0042098//T cell proliferation;GO:0042130//negative regulation of T cell proliferation;GO:0051726//regulation of cell cycle;GO:2000134//negative regulation of G1/S tr…	--
ENSMUSG00000031504	15	15	16	16	16	16	2	6	10	15	12	6	1.282	1.209	1.131	1.428	1.122	1.405	0.191	0.559	1	1.043	0.885	0.438	1.262833333	0.686	-0.880383766	0.040194195	1	Rab20	RAB20, member RAS oncogene family [Source:MGI Symbol;Acc:MGI:102789]	-	-	-	-	GO:0005794//Golgi apparatus;GO:0012505//endomembrane system;GO:0016020//membrane;GO:0030670//phagocytic vesicle membrane;GO:0031410//cytoplasmic vesicle;GO:0043231//intracellular membrane-bounded organelle;GO:0045335//phagocytic vesicle	GO:0000166//nucleotide binding;GO:0003924//GTPase activity;GO:0005525//GTP binding	GO:0006886//intracellular protein transport;GO:0015031//protein transport;GO:0071346//cellular response to type II interferon;GO:0090383//phagosome acidification;GO:0090385//phagosome-lysosome fusion	--
ENSMUSG00000117284	115	132	150	126	156	104	117	89	100	114	98	108	3.954	4.264	4.248	4.515	4.399	3.671	4.461	3.321	3.996	3.186	2.889	3.17	4.175166667	3.503833333	-0.252899637	0.040347991	1	Gm7072	predicted gene 7072 [Source:MGI Symbol;Acc:MGI:3648314]	-	-	-	-	GO:0005634//nucleus	GO:0000978//RNA polymerase II cis-regulatory region sequence-specific DNA binding;GO:0000981//DNA-binding transcription factor activity, RNA polymerase II-specific;GO:0046872//metal ion binding	GO:0006355//regulation of DNA-templated transcription;GO:0006357//regulation of transcription by RNA polymerase II	--
ENSMUSG00000020096	145	161	244	176	175	147	129	153	109	172	139	129	12.515	13.613	17.265	16.867	12.613	13.217	13.147	14.403	12.07	12.455	11.08	9.973	14.34833333	12.188	-0.235421762	0.040403599	1	Tbata	thymus, brain and testes associated [Source:MGI Symbol;Acc:MGI:1923820]	-	-	-	-	GO:0005634//nucleus;GO:0005737//cytoplasm;GO:0005829//cytosol	GO:0005515//protein binding	GO:0007283//spermatogenesis;GO:0030154//cell differentiation;GO:0048515//spermatid differentiation	--
ENSMUSG00000029534	391	352	373	391	402	315	370	433	346	495	505	514	21.42	19.184	17.348	23.243	18.193	17.816	22.881	25.289	21.704	21.847	24.537	24.281	19.534	23.42316667	0.261948731	0.040520941	1	St7	suppression of tumorigenicity 7 [Source:MGI Symbol;Acc:MGI:1927450]	-	-	-	-	GO:0016020//membrane	-	-	--
ENSMUSG00000022203	131	144	150	136	118	121	110	74	85	105	131	126	5.903	6.384	7.605	7.956	5.281	6.174	6.324	4.337	4.812	4.235	5.007	6.11	6.5505	5.1375	-0.350538543	0.040537075	1	Efs	embryonal Fyn-associated substrate [Source:MGI Symbol;Acc:MGI:105311]	-	-	-	-	GO:0005737//cytoplasm;GO:0005886//plasma membrane;GO:0005925//focal adhesion	GO:0005515//protein binding;GO:0017124//SH3 domain binding;GO:0019904//protein domain specific binding	GO:0007155//cell adhesion;GO:0007169//transmembrane receptor protein tyrosine kinase signaling pathway;GO:0016477//cell migration	--
ENSMUSG00000007480	3	8	2	9	6	5	4	11	18	14	11	11	0.089	0.225	0.049	0.28	0.147	0.153	0.133	0.357	0.627	0.339	0.283	0.279	0.157166667	0.336333333	1.097596498	0.04063694	1	Mc5r	melanocortin 5 receptor [Source:MGI Symbol;Acc:MGI:99420]	Environmental Information Processing	Signaling molecules and interaction	ko04080//Neuroactive ligand-receptor interaction	K04203	GO:0005737//cytoplasm;GO:0005886//plasma membrane;GO:0016020//membrane	GO:0004930//G protein-coupled receptor activity;GO:0004977//melanocortin receptor activity;GO:0042562//hormone binding	GO:0007186//G protein-coupled receptor signaling pathway;GO:0007189//adenylate cyclase-activating G protein-coupled receptor signaling pathway;GO:0019222//regulation of metabolic process	--
ENSMUSG00000036721	126	158	176	145	155	143	78	108	120	162	129	114	6.134	6.632	6.757	6.534	5.015	6.298	3.986	4.865	6.674	5.958	5.314	4.189	6.228333333	5.164333333	-0.270264035	0.040804195	1	Zscan12	zinc finger and SCAN domain containing 12 [Source:MGI Symbol;Acc:MGI:1099444]	-	-	-	-	GO:0005634//nucleus	GO:0000978//RNA polymerase II cis-regulatory region sequence-specific DNA binding;GO:0000981//DNA-binding transcription factor activity, RNA polymerase II-specific;GO:0003677//DNA binding;GO:0046872//metal ion binding	GO:0006357//regulation of transcription by RNA polymerase II	zf-C2H2
ENSMUSG00000033762	26	16	17	22	28	8	19	25	25	34	55	31	0.795	0.461	0.44	0.706	0.714	0.251	0.647	0.828	0.893	0.845	1.47	0.814	0.561166667	0.916166667	0.707180758	0.04141655	1	Recql4	RecQ protein-like 4 [Source:MGI Symbol;Acc:MGI:1931028]	-	-	-	-	GO:0000781//chromosome, telomeric region;GO:0005634//nucleus;GO:0005654//nucleoplasm	GO:0000405//bubble DNA binding;GO:0003676//nucleic acid binding;GO:0004386//helicase activity;GO:0005524//ATP binding;GO:0008270//zinc ion binding;GO:0016787//hydrolase activity;GO:0032357//oxidized purine DNA binding;GO:0046872//metal ion binding;GO:0061821//telomeric D-loop binding;GO:1990814//DNA/DNA annealing activity	GO:0000723//telomere maintenance;GO:0006260//DNA replication;GO:0006310//DNA recombination;GO:0032508//DNA duplex unwinding;GO:0061820//telomeric D-loop disassembly	--
ENSMUSG00000041471	85	67	128	80	104	79	62	59	58	85	77	70	3.837	4.621	5.346	5.912	4.136	3.932	2.485	3.215	3.269	3.707	2.794	2.722	4.630666667	3.032	-0.610950156	0.041554791	1	Shld2	shieldin complex subunit 2 [Source:MGI Symbol;Acc:MGI:1922948]	-	-	-	-	GO:0000785//chromatin;GO:0005634//nucleus;GO:0005654//nucleoplasm;GO:0005694//chromosome;GO:0015629//actin cytoskeleton;GO:0035861//site of double-strand break	GO:0003674//molecular_function	GO:0002208//somatic diversification of immunoglobulins involved in immune response;GO:0006281//DNA repair;GO:0010569//regulation of double-strand break repair via homologous recombination;GO:0043247//telomere maintenance in response to DNA damage;GO:0045830//positive regulation of isotype switching;GO:2000042//negative regulation of double-strand break repair via homologous recombination;GO:20010…	--
ENSMUSG00000035085	12	16	25	7	24	16	8	11	1	17	6	8	1.986	2.749	3.264	1.187	3.039	2.43	1.473	2.362	0.196	2.238	0.915	1.138	2.4425	1.387	-0.816390775	0.041606542	1	1700020L24Rik	RIKEN cDNA 1700020L24 gene [Source:MGI Symbol;Acc:MGI:1913580]	-	-	-	-	GO:0005575//cellular_component	GO:0003674//molecular_function	GO:0008150//biological_process	--
ENSMUSG00000055866	914	885	882	857	923	943	972	917	865	1202	1169	1140	18.636	17.028	14.877	18.249	15.451	19.758	22.117	20.382	20.635	19.951	20.578	19.839	17.33316667	20.58366667	0.247964749	0.041620237	1	Per2	period circadian clock 2 [Source:MGI Symbol;Acc:MGI:1195265]	Human Diseases;Organismal Systems;Human Diseases;Organismal Systems	Cancer: overview;Environmental adaptation;Cancer: specific types;Environmental adaptation	ko05202//Transcriptional misregulation in cancer;ko04713//Circadian entrainment;ko05221//Acute myeloid leukemia;ko04710//Circadian rhythm	K02633;K02633;K02633;K02633	GO:0005634//nucleus;GO:0005654//nucleoplasm;GO:0005737//cytoplasm;GO:0005829//cytosol	GO:0005515//protein binding	GO:0000122//negative regulation of transcription by RNA polymerase II;GO:0003407//neural retina development;GO:0007623//circadian rhythm;GO:0045892//negative regulation of DNA-templated transcription	--
ENSMUSG00000027408	95	104	116	95	89	92	54	76	67	97	80	86	4.775	4.933	4.824	4.987	3.673	4.752	3.029	4.165	3.94	3.969	3.472	3.69	4.657333333	3.710833333	-0.327760936	0.041621563	1	Cpxm1	carboxypeptidase X, M14 family member 1 [Source:MGI Symbol;Acc:MGI:1934569]	-	-	-	-	GO:0005576//extracellular region;GO:0005615//extracellular space	GO:0004181//metallocarboxypeptidase activity;GO:0008237//metallopeptidase activity;GO:0008270//zinc ion binding;GO:0046872//metal ion binding	GO:0006508//proteolysis	--
ENSMUSG00000019564	68	79	100	62	93	82	101	96	80	104	126	116	1.509	1.654	1.835	1.436	1.694	2.423	2.738	2.648	2.076	1.878	2.413	2.211	1.7585	2.327333333	0.404332521	0.041687134	1	Arid3a	AT-rich interaction domain 3A [Source:MGI Symbol;Acc:MGI:1328360]	-	-	-	-	GO:0005634//nucleus;GO:0005654//nucleoplasm;GO:0005737//cytoplasm;GO:0005829//cytosol;GO:0045121//membrane raft	GO:0003677//DNA binding;GO:0003682//chromatin binding;GO:0003712//transcription coregulator activity;GO:0005515//protein binding;GO:0042802//identical protein binding	GO:0006355//regulation of DNA-templated transcription;GO:0006357//regulation of transcription by RNA polymerase II;GO:0045944//positive regulation of transcription by RNA polymerase II	ARID
ENSMUSG00000039221	969	964	983	997	1079	927	371	595	822	1003	930	719	216.044	202.211	180.703	232.526	197.475	212.68	92.223	144.41	214.177	181.942	178.269	136.924	206.9398333	157.9908333	-0.389370517	0.041746252	1	Rpl22l1	ribosomal protein L22 like 1 [Source:MGI Symbol;Acc:MGI:1915278]	Human Diseases;Genetic Information Processing	Infectious disease: viral;Translation	ko05171//Coronavirus disease - COVID-19;ko03010//Ribosome	K02891;K02891	GO:0005829//cytosol;GO:0005840//ribosome;GO:1990904//ribonucleoprotein complex	GO:0003723//RNA binding;GO:0003735//structural constituent of ribosome	GO:0002181//cytoplasmic translation;GO:0006412//translation	--
ENSMUSG00000074141	0	3	0	2	0	0	5	0	5	7	7	1	0	0.144	0	0.106	0	0	0.317	0	0.313	0.488	0.304	0.058	0.041666667	0.246666667	2.565597176	0.041860419	1	Il4i1	interleukin 4 induced 1 [Source:MGI Symbol;Acc:MGI:109552]	Metabolism;Metabolism;Metabolism;Metabolism;Metabolism;Metabolism;Metabolism;Metabolism	Global and overview maps;Amino acid metabolism;Amino acid metabolism;Amino acid metabolism;Amino acid metabolism;Amino acid metabolism;Amino acid metabolism;Amino acid metabolism	ko01100//Metabolic pathways;ko00280//Valine, leucine and isoleucine degradation;ko00270//Cysteine and methionine metabolism;ko00380//Tryptophan metabolism;ko00350//Tyrosine metabolism;ko00250//Alanine, aspartate and glutamate metabolism;ko00360//Phenylalanine metabolism;ko00400//Phenylalanine, tyrosine and tryptophan biosynthesis	K03334;K03334;K03334;K03334;K03334;K03334;K03334;K03334	GO:0001669//acrosomal vesicle;GO:0001772//immunological synapse;GO:0005576//extracellular region;GO:0097225//sperm midpiece	GO:0001716//L-amino-acid oxidase activity;GO:0008131//primary amine oxidase activity;GO:0016491//oxidoreductase activity	GO:0002819//regulation of adaptive immune response;GO:0002841//negative regulation of T cell mediated immune response to tumor cell;GO:0006559//L-phenylalanine catabolic process;GO:0006569//tryptophan catabolic process;GO:0006572//tyrosine catabolic process;GO:0019440//tryptophan catabolic process to indole-3-acetate;GO:0042130//negative regulation of T cell proliferation;GO:0045591//positive reg…	--
ENSMUSG00000022362	6	9	23	8	15	9	2	3	3	16	5	1	1.68	2.705	3.842	1.729	3.465	3.246	0.684	0.262	0.701	4.097	1.042	0.109	2.777833333	1.149166667	-1.273371991	0.041914378	1	Gm29394	predicted gene 29394 [Source:MGI Symbol;Acc:MGI:5580100]	-	-	-	-	-	GO:0005515//protein binding	-	--
ENSMUSG00000032783	1	6	4	2	1	1	2	0	0	0	0	0	0.053	0.299	0.175	0.11	0.043	0.054	0.101	0	0	0	0	0	0.122333333	0.016833333	-2.86142477	0.042030913	1	Troap	trophinin associated protein [Source:MGI Symbol;Acc:MGI:1925983]	-	-	-	-	GO:0005575//cellular_component;GO:0005737//cytoplasm	GO:0003674//molecular_function	GO:0007155//cell adhesion;GO:0008150//biological_process	--
ENSMUSG00000031767	81	93	81	98	68	81	69	60	47	68	53	86	7.283	6.752	4.592	9.532	4.364	5.285	5.653	5.298	4.872	5.622	3.208	5.109	6.301333333	4.960333333	-0.345220056	0.042148806	1	Nudt7	nudix hydrolase 7 [Source:MGI Symbol;Acc:MGI:1914778]	Cellular Processes	Transport and catabolism	ko04146//Peroxisome	K17879	GO:0005777//peroxisome;GO:0005782//peroxisomal matrix	GO:0000287//magnesium ion binding;GO:0003723//RNA binding;GO:0010945//coenzyme A diphosphatase activity;GO:0016787//hydrolase activity;GO:0016818//hydrolase activity, acting on acid anhydrides, in phosphorus-containing anhydrides;GO:0030145//manganese ion binding;GO:0030515//snoRNA binding;GO:0046872//metal ion binding	GO:0009132//nucleoside diphosphate metabolic process;GO:0015938//coenzyme A catabolic process;GO:0036114//medium-chain fatty-acyl-CoA catabolic process;GO:0044580//butyryl-CoA catabolic process;GO:0046356//acetyl-CoA catabolic process;GO:0050873//brown fat cell differentiation;GO:1901289//succinyl-CoA catabolic process;GO:1902858//propionyl-CoA metabolic process;GO:1902859//propionyl-CoA cataboli…	--
ENSMUSG00000008845	69	51	44	24	51	23	25	32	23	14	45	29	1.855	1.297	0.978	0.677	1.126	0.638	0.751	0.941	0.727	0.305	1.045	0.668	1.095166667	0.7395	-0.566528389	0.042206616	1	Cd163	CD163 antigen [Source:MGI Symbol;Acc:MGI:2135946]	-	-	-	-	GO:0005576//extracellular region;GO:0005615//extracellular space;GO:0005886//plasma membrane;GO:0009897//external side of plasma membrane;GO:0009986//cell surface;GO:0016020//membrane	GO:0004252//serine-type endopeptidase activity;GO:0005044//scavenger receptor activity;GO:0097110//scaffold protein binding	GO:0006953//acute-phase response;GO:0016192//vesicle-mediated transport;GO:0031638//zymogen activation	--
ENSMUSG00000021556	1686	1524	2195	1721	2101	1806	1996	1958	1868	2404	2441	2264	53.916	46.128	58.215	57.233	54.604	59.476	70.791	68.236	69.712	62.048	66.946	61.188	54.92866667	66.48683333	0.275509394	0.042316493	1	Golm1	golgi membrane protein 1 [Source:MGI Symbol;Acc:MGI:1917329]	-	-	-	-	GO:0005794//Golgi apparatus;GO:0016020//membrane	GO:0003674//molecular_function	GO:0006997//nucleus organization;GO:0019216//regulation of lipid metabolic process	--
ENSMUSG00000017204	0	6	6	3	0	0	0	1	0	0	0	0	0	0.247	0.217	0.137	0	0	0	0.048	0	0	0	0	0.100166667	0.008	-3.64625868	0.042391723	1	Gsdma	gasdermin A [Source:MGI Symbol;Acc:MGI:1889509]	-	-	-	-	GO:0005737//cytoplasm;GO:0005829//cytosol;GO:0005886//plasma membrane;GO:0048471//perinuclear region of cytoplasm	GO:0001786//phosphatidylserine binding;GO:0005546//phosphatidylinositol-4,5-bisphosphate binding;GO:0070273//phosphatidylinositol-4-phosphate binding	GO:0012501//programmed cell death;GO:0042742//defense response to bacterium;GO:0070269//pyroptosis	--
ENSMUSG00000026740	346	337	358	303	373	319	433	368	299	448	374	541	12.411	9.412	9.729	10.112	10.127	8.129	21.967	12.09	12.234	9.401	10.315	16.746	9.986666667	13.79216667	0.46577399	0.042898683	1	Dnajc1	DnaJ heat shock protein family (Hsp40) member C1 [Source:MGI Symbol;Acc:MGI:103268]	Genetic Information Processing	Folding, sorting and degradation	ko04141//Protein processing in endoplasmic reticulum	K09521	GO:0005634//nucleus;GO:0005783//endoplasmic reticulum;GO:0005788//endoplasmic reticulum lumen;GO:0005789//endoplasmic reticulum membrane;GO:0005886//plasma membrane;GO:0012505//endomembrane system;GO:0016020//membrane;GO:0031965//nuclear membrane	GO:0003677//DNA binding;GO:0005515//protein binding;GO:0043022//ribosome binding;GO:0051087//protein-folding chaperone binding	GO:0006417//regulation of translation;GO:0006457//protein folding;GO:0050708//regulation of protein secretion	MYB
ENSMUSG00000074269	3	5	3	5	2	2	1	0	0	0	0	3	0.404	0.601	0.321	0.703	0.221	0.277	0.15	0	0	0	0	0.345	0.421166667	0.0825	-2.351925234	0.043023144	1	Rec114	REC114 meiotic recombination protein [Source:MGI Symbol;Acc:MGI:1920923]	-	-	-	-	GO:0005575//cellular_component;GO:0005694//chromosome	GO:0005515//protein binding	GO:0006310//DNA recombination;GO:0007283//spermatogenesis;GO:0008150//biological_process;GO:0030154//cell differentiation;GO:0042138//meiotic DNA double-strand break formation;GO:0048477//oogenesis;GO:0051321//meiotic cell cycle	--
ENSMUSG00000001103	101	145	149	145	144	109	76	106	87	102	125	126	8.891	12.046	10.851	13.331	10.408	9.86	7.466	10.172	8.961	7.31	9.5	9.467	10.89783333	8.812666667	-0.30639079	0.043085527	1	Sebox	SEBOX homeobox [Source:MGI Symbol;Acc:MGI:108012]	-	-	-	-	GO:0005575//cellular_component;GO:0005634//nucleus	GO:0003674//molecular_function;GO:0003677//DNA binding	GO:0009792//embryo development ending in birth or egg hatching;GO:0030154//cell differentiation;GO:0048477//oogenesis	Homeobox
ENSMUSG00000050822	442	520	419	421	532	440	433	539	466	649	629	591	35.363	53.412	27.693	32.817	45.093	39.092	40.387	61.925	58.458	51.643	46.953	48.129	38.91166667	51.24916667	0.397325771	0.043334071	1	Slc29a4	solute carrier family 29 (nucleoside transporters), member 4 [Source:MGI Symbol;Acc:MGI:2385330]	-	-	-	-	GO:0005886//plasma membrane;GO:0016020//membrane;GO:0016323//basolateral plasma membrane;GO:0016324//apical plasma membrane;GO:0098793//presynapse	GO:0005326//neurotransmitter transmembrane transporter activity;GO:0005337//nucleoside transmembrane transporter activity;GO:0005342//organic acid transmembrane transporter activity;GO:0008324//monoatomic cation transmembrane transporter activity;GO:0008504//monoamine transmembrane transporter activity;GO:0015101//organic cation transmembrane transporter activity;GO:0015562//efflux transmembrane …	GO:0006836//neurotransmitter transport;GO:0006837//serotonin transport;GO:0015695//organic cation transport;GO:0015844//monoamine transport;GO:0015858//nucleoside transport;GO:0015872//dopamine transport;GO:0015874//norepinephrine transport;GO:0032238//adenosine transport;GO:0042908//xenobiotic transport;GO:0048241//epinephrine transport;GO:0051608//histamine transport;GO:0051610//serotonin uptak…	--
ENSMUSG00000091405	9	4	9	16	13	4	13	23	15	12	15	22	0.657	0.275	0.543	1.219	0.779	0.3	1.059	1.829	1.281	0.713	0.945	1.37	0.628833333	1.1995	0.931683558	0.043348958	1	H4c14	H4 clustered histone 14 [Source:MGI Symbol;Acc:MGI:2140113]	Human Diseases;Organismal Systems;Human Diseases;Human Diseases	Cancer: overview;Immune system;Substance dependence;Immune disease	ko05203//Viral carcinogenesis;ko04613//Neutrophil extracellular trap formation;ko05034//Alcoholism;ko05322//Systemic lupus erythematosus	K11254;K11254;K11254;K11254	GO:0000786//nucleosome;GO:0005634//nucleus;GO:0005654//nucleoplasm;GO:0005694//chromosome;GO:0043505//CENP-A containing nucleosome	GO:0003677//DNA binding;GO:0005515//protein binding;GO:0030527//structural constituent of chromatin;GO:0046982//protein heterodimerization activity	GO:0006325//chromatin organization;GO:0006334//nucleosome assembly;GO:0061644//protein localization to CENP-A containing chromatin	--
ENSMUSG00000048502	13	12	26	12	32	22	7	12	12	13	12	12	0.69	0.594	1.133	0.662	1.606	1.191	0.415	0.69	0.741	0.565	0.848	0.542	0.979333333	0.6335	-0.628455371	0.043357099	1	Duxbl1	double homeobox B-like 1 [Source:MGI Symbol;Acc:MGI:1916048]	-	-	-	-	GO:0005634//nucleus	GO:0000977//RNA polymerase II transcription regulatory region sequence-specific DNA binding;GO:0000981//DNA-binding transcription factor activity, RNA polymerase II-specific;GO:0003677//DNA binding	GO:0006357//regulation of transcription by RNA polymerase II;GO:0045580//regulation of T cell differentiation	Homeobox
ENSMUSG00000112611	0	5	2	1	2	1	0	0	0	0	0	0	0	0.629	0.221	0.139	0.219	0.137	0	0	0	0	0	0	0.224166667	0.001	-7.808427957	0.043577215	1	Glipr1l3	GLI pathogenesis-related 1 like 3 [Source:MGI Symbol;Acc:MGI:3620621]	-	-	-	-	GO:0005576//extracellular region;GO:0005615//extracellular space	GO:0003674//molecular_function	-	--
ENSMUSG00000008540	258	335	220	200	249	214	98	200	180	213	216	237	32.279	39.718	25.62	21.504	22.407	24.935	13.722	25.256	21.463	18.508	21.319	24.398	27.74383333	20.77766667	-0.417133488	0.043699104	1	Mgst1	microsomal glutathione S-transferase 1 [Source:MGI Symbol;Acc:MGI:1913850]	Metabolism;Human Diseases;Human Diseases;Human Diseases;Human Diseases;Human Diseases;Metabolism;Human Diseases;Human Diseases;Metabolism;Metabolism;Metabolism	Global and overview maps;Cancer: overview;Cancer: overview;Cancer: overview;Cancer: specific types;Cardiovascular disease;Xenobiotics biodegradation and metabolism;Cancer: overview;Drug resistance: antineoplastic;Xenobiotics biodegradation and metabolism;Metabolism of other amino acids;Xenobiotics biodegradation and metabolism	ko01100//Metabolic pathways;ko05200//Pathways in cancer;ko05208//Chemical carcinogenesis - reactive oxygen species;ko05207//Chemical carcinogenesis - receptor activation;ko05225//Hepatocellular carcinoma;ko05418//Fluid shear stress and atherosclerosis;ko00983//Drug metabolism - other enzymes;ko05204//Chemical carcinogenesis - DNA adducts;ko01524//Platinum drug resistance;ko00980//Metabolism of xe…	K00799;K00799;K00799;K00799;K00799;K00799;K00799;K00799;K00799;K00799;K00799;K00799	GO:0005739//mitochondrion;GO:0005741//mitochondrial outer membrane;GO:0005743//mitochondrial inner membrane;GO:0005778//peroxisomal membrane;GO:0005783//endoplasmic reticulum;GO:0005789//endoplasmic reticulum membrane;GO:0016020//membrane;GO:0045177//apical part of cell	GO:0004364//glutathione transferase activity;GO:0004602//glutathione peroxidase activity;GO:0016740//transferase activity;GO:0042802//identical protein binding;GO:0043295//glutathione binding	GO:0006749//glutathione metabolic process;GO:0009410//response to xenobiotic stimulus;GO:0032496//response to lipopolysaccharide;GO:0034635//glutathione transport;GO:0071449//cellular response to lipid hydroperoxide;GO:0098869//cellular oxidant detoxification	--
ENSMUSG00000047021	36	47	28	15	39	23	22	21	18	20	14	26	0.748	0.921	0.481	0.325	0.665	0.491	0.51	0.475	0.437	0.338	0.251	0.461	0.605166667	0.412	-0.554688187	0.043942098	1	Cfap65	cilia and flagella associated protein 65 [Source:MGI Symbol;Acc:MGI:2444274]	-	-	-	-	GO:0001669//acrosomal vesicle;GO:0002080//acrosomal membrane;GO:0005737//cytoplasm;GO:0005886//plasma membrane;GO:0031410//cytoplasmic vesicle;GO:0031514//motile cilium;GO:0036126//sperm flagellum;GO:0097225//sperm midpiece	GO:0005515//protein binding	GO:0007288//sperm axoneme assembly;GO:0030030//cell projection organization;GO:0030317//flagellated sperm motility	--
ENSMUSG00000031059	1811	2081	2216	1846	2462	1759	1069	1405	1570	1976	2108	1824	237.212	257.217	240.12	252.517	264.759	236.756	156.261	200.613	240.601	210.699	238.374	203.914	248.0968333	208.4103333	-0.25147651	0.043975859	1	Ndufb11	NADH:ubiquinone oxidoreductase subunit B11 [Source:MGI Symbol;Acc:MGI:1349919]	Metabolism;Human Diseases;Human Diseases;Human Diseases;Human Diseases;Human Diseases;Human Diseases;Organismal Systems;Human Diseases;Human Diseases;Human Diseases;Organismal Systems;Metabolism	Global and overview maps;Neurodegenerative disease;Neurodegenerative disease;Neurodegenerative disease;Neurodegenerative disease;Neurodegenerative disease;Neurodegenerative disease;Environmental adaptation;Cancer: overview;Cardiovascular disease;Endocrine and metabolic disease;Nervous system;Energy metabolism	ko01100//Metabolic pathways;ko05022//Pathways of neurodegeneration - multiple diseases;ko05010//Alzheimer disease;ko05014//Amyotrophic lateral sclerosis;ko05016//Huntington disease;ko05020//Prion disease;ko05012//Parkinson disease;ko04714//Thermogenesis;ko05208//Chemical carcinogenesis - reactive oxygen species;ko05415//Diabetic cardiomyopathy;ko04932//Non-alcoholic fatty liver disease;ko04723//R…	K11351;K11351;K11351;K11351;K11351;K11351;K11351;K11351;K11351;K11351;K11351;K11351;K11351	GO:0005739//mitochondrion;GO:0005743//mitochondrial inner membrane;GO:0045271//respiratory chain complex I	GO:0003674//molecular_function	GO:0009060//aerobic respiration;GO:0032981//mitochondrial respiratory chain complex I assembly;GO:0042776//proton motive force-driven mitochondrial ATP synthesis	--
ENSMUSG00000044361	13	13	24	6	22	19	11	3	5	18	8	5	0.574	0.556	0.878	0.284	0.798	0.839	0.557	0.148	0.265	0.641	0.313	0.193	0.654833333	0.352833333	-0.892140898	0.044220133	1	BC024139	cDNA sequence BC024139 [Source:MGI Symbol;Acc:MGI:2442591]	-	-	-	-	GO:0005737//cytoplasm;GO:0005856//cytoskeleton	GO:0008017//microtubule binding	-	--
ENSMUSG00000091764	84	51	67	58	51	55	79	67	70	111	68	91	2.306	1.321	1.521	1.663	1.149	1.551	2.42	2.005	2.248	2.48	1.611	2.132	1.585166667	2.149333333	0.439254708	0.044241565	1	Zfp964	zinc finger protein 964 [Source:MGI Symbol;Acc:MGI:3646490]	Human Diseases	Infectious disease: viral	ko05168//Herpes simplex virus 1 infection	K09228	GO:0005634//nucleus	GO:0000977//RNA polymerase II transcription regulatory region sequence-specific DNA binding;GO:0000981//DNA-binding transcription factor activity, RNA polymerase II-specific;GO:0046872//metal ion binding	GO:0006355//regulation of DNA-templated transcription;GO:0006357//regulation of transcription by RNA polymerase II	zf-C2H2
ENSMUSG00000020253	197	237	268	203	259	226	177	169	165	190	222	225	14.501	14.417	14.307	14.359	15.82	14.962	15.185	11.869	13.946	11.396	12.348	13.18	14.72766667	12.98733333	-0.181423644	0.044599778	1	Ppm1m	protein phosphatase 1M [Source:MGI Symbol;Acc:MGI:1915155]	-	-	-	-	-	GO:0004722//protein serine/threonine phosphatase activity	GO:0006470//protein dephosphorylation	--
ENSMUSG00000001020	53	50	60	48	74	30	8	34	40	37	47	41	12.658	11.659	11.854	11.972	14.509	8.162	2.132	9.697	11.177	7.487	11.551	9.866	11.80233333	8.651666667	-0.448022123	0.044704834	1	S100a4	S100 calcium binding protein A4 [Source:MGI Symbol;Acc:MGI:1330282]	-	-	-	-	GO:0005576//extracellular region;GO:0005615//extracellular space;GO:0005634//nucleus;GO:0005654//nucleoplasm;GO:0005737//cytoplasm;GO:0005829//cytosol;GO:0048471//perinuclear region of cytoplasm;GO:0062023//collagen-containing extracellular matrix	GO:0003779//actin binding;GO:0005509//calcium ion binding;GO:0005515//protein binding;GO:0042056//chemoattractant activity;GO:0042802//identical protein binding;GO:0046872//metal ion binding;GO:0046914//transition metal ion binding;GO:0048306//calcium-dependent protein binding;GO:0050786//RAGE receptor binding	GO:0043123//positive regulation of canonical NF-kappaB signal transduction;GO:0050918//positive chemotaxis	--
ENSMUSG00000009216	3837	3646	2795	3628	4118	3445	3016	4092	3841	5651	4701	4525	154.223	138.288	92.935	152.288	135.891	142.287	135.283	179.291	180.627	184.902	163.125	155.232	135.9853333	166.41	0.291291073	0.044712022	1	Fam163b	family with sequence similarity 163, member B [Source:MGI Symbol;Acc:MGI:1926106]	-	-	-	-	GO:0005575//cellular_component;GO:0016020//membrane	GO:0003674//molecular_function	GO:0008150//biological_process	--
ENSMUSG00000034911	13	32	23	25	35	27	38	34	33	39	42	39	0.634	1.313	0.727	1.127	1.402	1.19	1.811	1.559	1.883	1.489	1.537	1.17	1.0655	1.574833333	0.563668561	0.044863858	1	Ushbp1	USH1 protein network component harmonin binding protein 1 [Source:MGI Symbol;Acc:MGI:1922920]	-	-	-	-	GO:0005575//cellular_component	GO:0030165//PDZ domain binding	GO:0008150//biological_process	--
ENSMUSG00000052837	1391	1323	1512	1472	1637	1194	1049	1038	904	1384	1355	1427	91.452	82.08	82.235	101.068	88.361	80.665	76.965	74.392	69.537	74.073	76.909	80.075	87.6435	75.32516667	-0.218515139	0.045177618	1	Junb	jun B proto-oncogene [Source:MGI Symbol;Acc:MGI:96647]	Organismal Systems;Environmental Information Processing;Organismal Systems	Development and regeneration;Signal transduction;Endocrine system	ko04380//Osteoclast differentiation;ko04668//TNF signaling pathway;ko04935//Growth hormone synthesis, secretion and action	K09028;K09028;K09028	GO:0005634//nucleus;GO:0005654//nucleoplasm;GO:0005667//transcription regulator complex;GO:0035976//transcription factor AP-1 complex;GO:0090575//RNA polymerase II transcription regulator complex	GO:0000977//RNA polymerase II transcription regulatory region sequence-specific DNA binding;GO:0000978//RNA polymerase II cis-regulatory region sequence-specific DNA binding;GO:0000981//DNA-binding transcription factor activity, RNA polymerase II-specific;GO:0001228//DNA-binding transcription activator activity, RNA polymerase II-specific;GO:0003677//DNA binding;GO:0003690//double-stranded DNA bi…	GO:0001570//vasculogenesis;GO:0001649//osteoblast differentiation;GO:0001701//in utero embryonic development;GO:0001829//trophectodermal cell differentiation;GO:0002158//osteoclast proliferation;GO:0006355//regulation of DNA-templated transcription;GO:0006357//regulation of transcription by RNA polymerase II;GO:0006366//transcription by RNA polymerase II;GO:0030154//cell differentiation;GO:003031…	TF_bZIP
ENSMUSG00000078870	201	237	196	228	278	227	146	145	174	266	157	204	17.508	19.341	14.137	20.617	19.61	20.116	14.297	13.713	17.613	18.78	11.829	15.136	18.55483333	15.228	-0.285068567	0.045325255	1	Gm14410	predicted gene 14410 [Source:MGI Symbol;Acc:MGI:3709158]	-	-	-	-	GO:0005575//cellular_component;GO:0005634//nucleus	GO:0000978//RNA polymerase II cis-regulatory region sequence-specific DNA binding;GO:0001228//DNA-binding transcription activator activity, RNA polymerase II-specific;GO:0003674//molecular_function;GO:0046872//metal ion binding	GO:0006355//regulation of DNA-templated transcription;GO:0006357//regulation of transcription by RNA polymerase II;GO:0008150//biological_process;GO:0045944//positive regulation of transcription by RNA polymerase II	zf-C2H2
ENSMUSG00000089859	9	5	7	5	13	6	1	3	4	4	6	0	0.459	0.24	0.288	0.265	0.528	0.329	0.07	0.183	0.238	0.166	0.263	0	0.3515	0.153333333	-1.196853329	0.045567829	1	Or4x18	olfactory receptor family 4 subfamily X member 18 [Source:MGI Symbol;Acc:MGI:3710598]	Organismal Systems	Sensory system	ko04740//Olfactory transduction	K04257	GO:0005575//cellular_component;GO:0005886//plasma membrane;GO:0016020//membrane	GO:0003674//molecular_function;GO:0004930//G protein-coupled receptor activity;GO:0004984//olfactory receptor activity	GO:0007186//G protein-coupled receptor signaling pathway;GO:0007608//sensory perception of smell;GO:0008150//biological_process;GO:0050911//detection of chemical stimulus involved in sensory perception of smell	--
ENSMUSG00000096718	78	78	98	38	92	73	68	34	50	76	14	31	2.27	2.148	2.376	1.15	2.199	2.198	2.206	1.073	1.7	1.814	0.353	0.786	2.056833333	1.322	-0.637702719	0.045610344	1	Zfp781b	zinc finger protein 781B [Source:MGI Symbol;Acc:MGI:3696710]	Human Diseases	Infectious disease: viral	ko05168//Herpes simplex virus 1 infection	K09228	GO:0005575//cellular_component;GO:0005634//nucleus	GO:0003674//molecular_function;GO:0003677//DNA binding;GO:0046872//metal ion binding	GO:0006355//regulation of DNA-templated transcription;GO:0008150//biological_process	--
ENSMUSG00000039747	4606	4920	4711	4825	5794	4292	4274	5278	5032	7105	6756	6116	152.76	151.948	130.594	173.106	163.501	150.29	168.387	193.392	197.398	194.798	195.32	177.568	153.6998333	187.8105	0.289162122	0.045676527	1	Orai2	ORAI calcium release-activated calcium modulator 2 [Source:MGI Symbol;Acc:MGI:2443195]	Environmental Information Processing	Signal transduction	ko04020//Calcium signaling pathway	K16057	GO:0005886//plasma membrane;GO:0016020//membrane;GO:0030426//growth cone	GO:0005262//calcium channel activity;GO:0015279//store-operated calcium channel activity	GO:0002115//store-operated calcium entry;GO:0070588//calcium ion transmembrane transport	--
ENSMUSG00000033222	45	49	57	31	34	24	60	46	37	77	75	48	1.179	1.211	1.235	0.848	0.731	0.646	1.754	1.722	1.134	1.642	1.696	1.073	0.975	1.5035	0.624850744	0.046233362	1	Ttf2	transcription termination factor, RNA polymerase II [Source:MGI Symbol;Acc:MGI:1921294]	Organismal Systems	Endocrine system	ko04918//Thyroid hormone synthesis	K15173	GO:0005634//nucleus;GO:0005681//spliceosomal complex;GO:0005737//cytoplasm;GO:0005829//cytosol	GO:0003674//molecular_function;GO:0003677//DNA binding;GO:0004386//helicase activity;GO:0005524//ATP binding;GO:0008094//ATP-dependent activity, acting on DNA;GO:0008270//zinc ion binding;GO:0016787//hydrolase activity;GO:0046872//metal ion binding;GO:0140658//ATP-dependent chromatin remodeler activity	GO:0006281//DNA repair;GO:0006338//chromatin remodeling;GO:0006353//DNA-templated transcription termination;GO:0006397//mRNA processing;GO:0008150//biological_process;GO:0008380//RNA splicing	--
ENSMUSG00000071757	528	518	567	479	595	486	613	585	433	725	783	667	14.35	13.285	12.748	13.596	13.277	13.573	18.593	17.332	13.769	16.041	18.372	15.472	13.4715	16.5965	0.300968528	0.04623726	1	Zhx2	zinc fingers and homeoboxes 2 [Source:MGI Symbol;Acc:MGI:2683087]	-	-	-	-	GO:0005634//nucleus;GO:0005654//nucleoplasm;GO:0005829//cytosol	GO:0000981//DNA-binding transcription factor activity, RNA polymerase II-specific;GO:0003677//DNA binding;GO:0005515//protein binding;GO:0042802//identical protein binding;GO:0042803//protein homodimerization activity;GO:0046872//metal ion binding;GO:0046982//protein heterodimerization activity	GO:0000122//negative regulation of transcription by RNA polymerase II;GO:0006357//regulation of transcription by RNA polymerase II;GO:0006402//mRNA catabolic process;GO:0007399//nervous system development;GO:0030154//cell differentiation;GO:0030182//neuron differentiation;GO:0035019//somatic stem cell population maintenance;GO:0045665//negative regulation of neuron differentiation;GO:0045892//neg…	Homeobox
ENSMUSG00000021765	66	38	32	43	33	31	46	74	31	82	59	58	3.714	2.03	1.273	2.326	1.741	1.906	2.922	3.755	1.751	3.455	2.515	3.267	2.165	2.944166667	0.443492318	0.046301765	1	Fst	follistatin [Source:MGI Symbol;Acc:MGI:95586]	Environmental Information Processing	Signal transduction	ko04350//TGF-beta signaling pathway	K04661	GO:0005576//extracellular region;GO:0005615//extracellular space;GO:0005634//nucleus;GO:0005737//cytoplasm	GO:0005515//protein binding;GO:0038102//activin receptor antagonist activity;GO:0043395//heparan sulfate proteoglycan binding;GO:0048185//activin binding	GO:0000122//negative regulation of transcription by RNA polymerase II;GO:0001501//skeletal system development;GO:0002244//hematopoietic progenitor cell differentiation;GO:0007276//gamete generation;GO:0007389//pattern specification process;GO:0008585//female gonad development;GO:0014070//response to organic cyclic compound;GO:0030154//cell differentiation;GO:0030509//BMP signaling pathway;GO:0030…	--
ENSMUSG00000041921	98	118	119	88	97	102	84	140	121	160	148	135	8.823	10.025	8.863	8.274	7.17	9.437	8.44	13.74	12.746	11.727	11.504	10.374	8.765333333	11.42183333	0.381913377	0.046683674	1	Metap1d	methionyl aminopeptidase type 1D (mitochondrial) [Source:MGI Symbol;Acc:MGI:1913809]	-	-	-	-	GO:0005739//mitochondrion	GO:0004177//aminopeptidase activity;GO:0004239//initiator methionyl aminopeptidase activity;GO:0046872//metal ion binding;GO:0070006//metalloaminopeptidase activity	GO:0006508//proteolysis	--
ENSMUSG00000047635	278	213	299	231	260	238	269	333	230	329	327	342	19.722	14.283	17.576	17.124	15.148	17.353	21.315	25.756	19.103	18.996	20.021	20.716	16.86766667	20.9845	0.315063671	0.046847871	1	Mtrfr	mitochondrial translation release factor in rescue [Source:MGI Symbol;Acc:MGI:1919900]	-	-	-	-	GO:0005739//mitochondrion	GO:0000049//tRNA binding;GO:0003747//translation release factor activity;GO:0043023//ribosomal large subunit binding	GO:0006412//translation;GO:0006415//translational termination;GO:0072344//rescue of stalled ribosome	--
ENSMUSG00000027536	8	22	19	8	9	10	12	7	2	5	5	7	0.201	0.488	0.388	0.219	0.158	0.256	0.289	0.208	0.045	0.101	0.091	0.147	0.285	0.146833333	-0.956782401	0.047016993	1	Chmp4c	charged multivesicular body protein 4C [Source:MGI Symbol;Acc:MGI:1913621]	Cellular Processes;Cellular Processes	Transport and catabolism;Cell growth and death	ko04144//Endocytosis;ko04217//Necroptosis	K24782;K24782	GO:0000421//autophagosome membrane;GO:0000776//kinetochore;GO:0000815//ESCRT III complex;GO:0005643//nuclear pore;GO:0005737//cytoplasm;GO:0005765//lysosomal membrane;GO:0005768//endosome;GO:0005771//multivesicular body;GO:0005828//kinetochore microtubule;GO:0005829//cytosol;GO:0005886//plasma membrane;GO:0009898//cytoplasmic side of plasma membrane;GO:0016020//membrane;GO:0030496//midbody;GO:003…	GO:0042803//protein homodimerization activity	GO:0001778//plasma membrane repair;GO:0006900//vesicle budding from membrane;GO:0006914//autophagy;GO:0006997//nucleus organization;GO:0007034//vacuolar transport;GO:0007080//mitotic metaphase chromosome alignment;GO:0009838//abscission;GO:0010824//regulation of centrosome duplication;GO:0015031//protein transport;GO:0031468//nuclear membrane reassembly;GO:0032466//negative regulation of cytokine…	--
ENSMUSG00000087075	1	8	9	6	11	9	0	0	4	6	3	3	0.178	1.34	1.322	1.112	1.603	1.642	0	0	0.831	0.867	0.46	0.455	1.1995	0.4355	-1.461688534	0.047426594	1	Lbhd2	LBH domain containing 2 [Source:MGI Symbol;Acc:MGI:2685744]	-	-	-	-	GO:0005575//cellular_component	GO:0003674//molecular_function	GO:0008150//biological_process	--
ENSMUSG00000049103	0	2	3	2	4	1	0	0	0	0	0	1	0	0.075	0.13	0.071	0.172	0.054	0	0	0	0	0	0.045	0.083666667	0.0075	-3.479690458	0.047819532	1	Ccr2	C-C motif chemokine receptor 2 [Source:MGI Symbol;Acc:MGI:106185]	Environmental Information Processing;Organismal Systems;Environmental Information Processing	Signaling molecules and interaction;Immune system;Signaling molecules and interaction	ko04060//Cytokine-cytokine receptor interaction;ko04062//Chemokine signaling pathway;ko04061//Viral protein interaction with cytokine and cytokine receptor	K04177;K04177;K04177	GO:0001650//fibrillar center;GO:0005737//cytoplasm;GO:0005829//cytosol;GO:0005886//plasma membrane;GO:0009897//external side of plasma membrane;GO:0016020//membrane;GO:0030425//dendrite;GO:0043025//neuronal cell body;GO:0043204//perikaryon;GO:0048471//perinuclear region of cytoplasm;GO:0150001//primary dendrite	GO:0004930//G protein-coupled receptor activity;GO:0004950//chemokine receptor activity;GO:0005515//protein binding;GO:0016493//C-C chemokine receptor activity;GO:0019955//cytokine binding;GO:0031727//CCR2 chemokine receptor binding;GO:0035715//chemokine (C-C motif) ligand 2 binding;GO:0035716//chemokine (C-C motif) ligand 12 binding;GO:0035717//chemokine (C-C motif) ligand 7 binding;GO:0042802//…	GO:0001525//angiogenesis;GO:0001666//response to hypoxia;GO:0001974//blood vessel remodeling;GO:0002246//wound healing involved in inflammatory response;GO:0002437//inflammatory response to antigenic stimulus;GO:0002548//monocyte chemotaxis;GO:0002724//regulation of T cell cytokine production;GO:0002827//positive regulation of T-helper 1 type immune response;GO:0002829//negative regulation of typ…	--
ENSMUSG00000003200	497	596	636	525	603	471	639	572	522	783	691	735	28.514	32.561	30.186	31.456	28.403	27.851	40.913	35.774	35.039	36.57	34.226	35.991	29.8285	36.41883333	0.287993277	0.047932944	1	Sh3gl1	SH3-domain GRB2-like 1 [Source:MGI Symbol;Acc:MGI:700010]	Cellular Processes	Transport and catabolism	ko04144//Endocytosis	K11247	GO:0002102//podosome;GO:0005737//cytoplasm;GO:0005768//endosome;GO:0005829//cytosol;GO:0016020//membrane;GO:0031901//early endosome membrane;GO:0042995//cell projection;GO:0045202//synapse;GO:0070161//anchoring junction;GO:0098685//Schaffer collateral - CA1 synapse;GO:0098686//hippocampal mossy fiber to CA3 synapse;GO:0098793//presynapse;GO:0098978//glutamatergic synapse;GO:0099092//postsynaptic …	GO:0005515//protein binding;GO:0008289//lipid binding;GO:0017124//SH3 domain binding;GO:0019902//phosphatase binding;GO:0031697//beta-1 adrenergic receptor binding;GO:0042802//identical protein binding;GO:0044325//transmembrane transporter binding;GO:0051020//GTPase binding	GO:0006897//endocytosis;GO:0016191//synaptic vesicle uncoating;GO:0098815//modulation of excitatory postsynaptic potential;GO:1900242//regulation of synaptic vesicle endocytosis;GO:1900244//positive regulation of synaptic vesicle endocytosis	--
ENSMUSG00000046352	69	153	114	99	118	102	74	66	68	105	99	87	3.411	7.137	4.662	5.111	4.789	5.181	4.082	3.556	3.933	4.225	4.225	3.671	5.0485	3.948666667	-0.354489216	0.04796659	1	Gjb2	gap junction protein, beta 2 [Source:MGI Symbol;Acc:MGI:95720]	-	-	-	-	GO:0005886//plasma membrane;GO:0005921//gap junction;GO:0005922//connexin complex;GO:0016328//lateral plasma membrane;GO:0030054//cell junction;GO:0044297//cell body;GO:0048471//perinuclear region of cytoplasm;GO:0097449//astrocyte projection	GO:0005243//gap junction channel activity;GO:0005509//calcium ion binding;GO:0005515//protein binding;GO:0042802//identical protein binding;GO:0046872//metal ion binding;GO:1903763//gap junction channel activity involved in cell communication by electrical coupling	GO:0002931//response to ischemia;GO:0007154//cell communication;GO:0007267//cell-cell signaling;GO:0007565//female pregnancy;GO:0007605//sensory perception of sound;GO:0010644//cell communication by electrical coupling;GO:0016264//gap junction assembly;GO:0032355//response to estradiol;GO:0032496//response to lipopolysaccharide;GO:0032526//response to retinoic acid;GO:0032570//response to progest…	--
ENSMUSG00000043719	2	3	1	9	1	1	6	6	3	11	10	8	0.027	0.058	0.025	0.161	0.011	0.017	0.094	0.11	0.072	0.15	0.117	0.157	0.049833333	0.116666667	1.227209438	0.047969383	1	Col6a6	collagen, type VI, alpha 6 [Source:MGI Symbol;Acc:MGI:2444259]	Environmental Information Processing;Human Diseases;Cellular Processes;Cellular Processes;Organismal Systems;Environmental Information Processing	Signal transduction;Infectious disease: viral;Cell motility;Cellular community - eukaryotes;Digestive system;Signaling molecules and interaction	ko04151//PI3K-Akt signaling pathway;ko05165//Human papillomavirus infection;ko04820//Cytoskeleton in muscle cells;ko04510//Focal adhesion;ko04974//Protein digestion and absorption;ko04512//ECM-receptor interaction	K06238;K06238;K06238;K06238;K06238;K06238	GO:0005576//extracellular region;GO:0005581//collagen trimer;GO:0031012//extracellular matrix;GO:0062023//collagen-containing extracellular matrix	GO:0030020//extracellular matrix structural constituent conferring tensile strength	GO:0007155//cell adhesion	--
ENSMUSG00000034892	3043	3614	3539	3097	3941	2849	1244	1831	2791	3186	3612	2064	927.985	1040.009	892.813	986.327	986.714	892.788	423.364	608.685	995.814	790.938	950.95	537.222	954.4393333	717.8288333	-0.411013625	0.048219733	1	Rps29	ribosomal protein S29 [Source:MGI Symbol;Acc:MGI:107681]	Human Diseases;Genetic Information Processing	Infectious disease: viral;Translation	ko05171//Coronavirus disease - COVID-19;ko03010//Ribosome	K02980;K02980	GO:0005737//cytoplasm;GO:0005783//endoplasmic reticulum;GO:0005791//rough endoplasmic reticulum;GO:0005829//cytosol;GO:0005840//ribosome;GO:0022626//cytosolic ribosome;GO:0022627//cytosolic small ribosomal subunit;GO:0098556//cytoplasmic side of rough endoplasmic reticulum membrane;GO:1990904//ribonucleoprotein complex	GO:0003735//structural constituent of ribosome;GO:0008270//zinc ion binding;GO:0046872//metal ion binding	GO:0002181//cytoplasmic translation;GO:0006412//translation	--
ENSMUSG00000066258	29	36	32	29	36	36	20	13	27	36	13	23	2.321	2.744	2.119	2.555	2.399	2.936	1.812	1.123	2.528	2.346	0.915	1.594	2.512333333	1.719666667	-0.546898946	0.04839989	1	Trim12a	tripartite motif-containing 12A [Source:MGI Symbol;Acc:MGI:1923931]	-	-	-	-	GO:0005654//nucleoplasm;GO:0005737//cytoplasm;GO:0005829//cytosol	GO:0008270//zinc ion binding;GO:0019901//protein kinase binding;GO:0042803//protein homodimerization activity;GO:0046872//metal ion binding;GO:0061630//ubiquitin protein ligase activity	GO:0000209//protein polyubiquitination;GO:0010508//positive regulation of autophagy;GO:0032880//regulation of protein localization;GO:0043123//positive regulation of canonical NF-kappaB signal transduction;GO:0045087//innate immune response;GO:0046596//regulation of viral entry into host cell	--
ENSMUSG00000039481	9	10	4	11	17	6	6	25	6	14	34	25	1.046	1.097	0.385	1.336	1.623	0.717	0.778	3.168	0.816	1.325	3.413	2.481	1.034	1.996833333	0.949477737	0.048426333	1	Nrtn	neurturin [Source:MGI Symbol;Acc:MGI:108417]	Environmental Information Processing;Environmental Information Processing	Signal transduction;Signal transduction	ko04151//PI3K-Akt signaling pathway;ko04010//MAPK signaling pathway	K25414;K25414	GO:0005576//extracellular region;GO:0005615//extracellular space;GO:0030424//axon	GO:0008083//growth factor activity;GO:0030116//glial cell-derived neurotrophic factor receptor binding;GO:0030971//receptor tyrosine kinase binding;GO:1904399//heparan sulfate binding	GO:0001755//neural crest cell migration;GO:0007169//transmembrane receptor protein tyrosine kinase signaling pathway;GO:0021675//nerve development;GO:0031175//neuron projection development;GO:0035860//glial cell-derived neurotrophic factor receptor signaling pathway;GO:0048731//system development	--
ENSMUSG00000062997	3500	4274	4017	3195	4673	3331	2217	2776	3039	3924	3808	3309	439.997	507.035	417.759	419.492	482.361	430.331	311.097	380.45	447.063	401.652	413.262	355.07	449.4958333	384.7656667	-0.224327672	0.048672551	1	Rpl35	ribosomal protein L35 [Source:MGI Symbol;Acc:MGI:1913739]	Human Diseases;Genetic Information Processing	Infectious disease: viral;Translation	ko05171//Coronavirus disease - COVID-19;ko03010//Ribosome	K02918;K02918	GO:0005737//cytoplasm;GO:0005829//cytosol;GO:0005840//ribosome;GO:0022625//cytosolic large ribosomal subunit;GO:0045202//synapse;GO:0098793//presynapse;GO:0098794//postsynapse;GO:1990904//ribonucleoprotein complex	GO:0003729//mRNA binding;GO:0003735//structural constituent of ribosome;GO:0005515//protein binding;GO:0043021//ribonucleoprotein complex binding	GO:0000463//maturation of LSU-rRNA from tricistronic rRNA transcript (SSU-rRNA, 5.8S rRNA, LSU-rRNA);GO:0002181//cytoplasmic translation;GO:0006412//translation;GO:0140236//translation at presynapse;GO:0140242//translation at postsynapse	--
ENSMUSG00000038292	9	10	10	16	20	13	21	8	15	32	27	29	0.473	0.496	0.435	0.879	0.863	0.702	1.232	0.459	0.923	1.37	1.226	1.301	0.641333333	1.085166667	0.758770339	0.048745061	1	Kash5	KASH domain containing 5 [Source:MGI Symbol;Acc:MGI:2687329]	-	-	-	-	GO:0000781//chromosome, telomeric region;GO:0000800//lateral element;GO:0005634//nucleus;GO:0005635//nuclear envelope;GO:0005640//nuclear outer membrane;GO:0005694//chromosome;GO:0016020//membrane;GO:0034993//meiotic nuclear membrane microtubule tethering complex;GO:0090619//meiotic spindle pole	GO:0005515//protein binding;GO:0042802//identical protein binding;GO:0070840//dynein complex binding	GO:0000724//double-strand break repair via homologous recombination;GO:0007015//actin filament organization;GO:0007129//homologous chromosome pairing at meiosis;GO:0007283//spermatogenesis;GO:0034397//telomere localization;GO:0045141//meiotic telomere clustering;GO:0048477//oogenesis;GO:0051225//spindle assembly;GO:0051321//meiotic cell cycle;GO:0051653//spindle localization;GO:0090220//chromosom…	--
ENSMUSG00000021730	1537	1434	1922	1426	1769	1399	1445	1147	969	1539	1218	1615	12.927	11.381	13.373	12.525	12.215	12.091	13.563	10.516	9.535	10.537	8.844	11.593	12.41866667	10.76466667	-0.20620664	0.049278855	1	Hcn1	hyperpolarization activated cyclic nucleotide gated potassium channel 1 [Source:MGI Symbol;Acc:MGI:1096392]	Organismal Systems	Endocrine system	ko04929//GnRH secretion	K04954	GO:0005886//plasma membrane;GO:0009986//cell surface;GO:0016020//membrane;GO:0016323//basolateral plasma membrane;GO:0030424//axon;GO:0030425//dendrite;GO:0032590//dendrite membrane;GO:0034702//monoatomic ion channel complex;GO:0036477//somatodendritic compartment;GO:0043025//neuronal cell body;GO:0043198//dendritic shaft;GO:0043679//axon terminus;GO:0045211//postsynaptic membrane;GO:0048787//pre…	GO:0005216//monoatomic ion channel activity;GO:0005222//intracellular cAMP-activated cation channel activity;GO:0005248//voltage-gated sodium channel activity;GO:0005249//voltage-gated potassium channel activity;GO:0005267//potassium channel activity;GO:0005272//sodium channel activity;GO:0005515//protein binding;GO:0005546//phosphatidylinositol-4,5-bisphosphate binding;GO:0005547//phosphatidylin…	GO:0003254//regulation of membrane depolarization;GO:0006811//monoatomic ion transport;GO:0006813//potassium ion transport;GO:0006814//sodium ion transport;GO:0019228//neuronal action potential;GO:0035725//sodium ion transmembrane transport;GO:0042391//regulation of membrane potential;GO:0045176//apical protein localization;GO:0045759//negative regulation of action potential;GO:0046549//retinal c…	--
ENSMUSG00000086587	46	41	42	47	55	48	28	31	32	44	42	26	6.251	5.23	4.707	6.631	6.095	6.691	4.346	5.291	5.129	4.897	4.91	2.994	5.934166667	4.5945	-0.369137579	0.049466976	1	Gm11837	predicted gene 11837 [Source:MGI Symbol;Acc:MGI:3702175]	-	-	-	-	-	-	-	--
ENSMUSG00000044364	26	14	12	18	21	10	19	22	34	27	26	29	2.184	1.123	0.827	1.59	1.429	0.865	1.771	1.998	3.337	1.833	1.875	2.063	1.336333333	2.146166667	0.6834822	0.049703291	1	Tmem74b	transmembrane protein 74B [Source:MGI Symbol;Acc:MGI:1918629]	-	-	-	-	GO:0005575//cellular_component;GO:0016020//membrane	GO:0003674//molecular_function	GO:0008150//biological_process	--
ENSMUSG00000017718	12	0	8	19	12	9	17	27	23	9	12	26	0.697	0	0.325	1.037	0.556	0.511	1.091	1.547	1.375	0.378	0.567	1.134	0.521	1.015333333	0.962598163	0.050188677	1	Afmid	arylformamidase [Source:MGI Symbol;Acc:MGI:2448704]	Metabolism;Metabolism;Metabolism;Metabolism	Global and overview maps;Global and overview maps;Amino acid metabolism;Carbohydrate metabolism	ko01100//Metabolic pathways;ko01240//Biosynthesis of cofactors;ko00380//Tryptophan metabolism;ko00630//Glyoxylate and dicarboxylate metabolism	K01432;K01432;K01432;K01432	GO:0005634//nucleus;GO:0005737//cytoplasm;GO:0005829//cytosol	GO:0004061//arylformamidase activity;GO:0016787//hydrolase activity	GO:0006569//tryptophan catabolic process;GO:0019441//tryptophan catabolic process to kynurenine;GO:0034354//'de novo' NAD biosynthetic process from tryptophan	--
ENSMUSG00000030532	354	432	539	327	483	367	267	302	288	441	412	316	52.927	62.11	66.104	47.251	58.053	58.488	46.792	52.393	55.18	56.976	59.389	37.835	57.48883333	51.4275	-0.16074173	0.050262608	1	Hddc3	HD domain containing 3 [Source:MGI Symbol;Acc:MGI:1915945]	Metabolism;Metabolism	Global and overview maps;Nucleotide metabolism	ko01100//Metabolic pathways;ko00230//Purine metabolism	K21138;K21138	GO:0005575//cellular_component	GO:0008893//guanosine-3',5'-bis(diphosphate) 3'-diphosphatase activity;GO:0016787//hydrolase activity;GO:0046872//metal ion binding	-	--
ENSMUSG00000025492	129	107	140	100	134	94	51	69	95	114	92	116	22.629	17.712	20.316	18.32	19.299	16.944	9.984	13.194	19.497	16.279	13.933	17.367	19.20333333	15.04233333	-0.352328385	0.050324085	1	Ifitm3	interferon induced transmembrane protein 3 [Source:MGI Symbol;Acc:MGI:1913391]	-	-	-	-	GO:0005634//nucleus;GO:0005737//cytoplasm;GO:0005764//lysosome;GO:0005765//lysosomal membrane;GO:0005768//endosome;GO:0005783//endoplasmic reticulum;GO:0005886//plasma membrane;GO:0009986//cell surface;GO:0016020//membrane;GO:0031410//cytoplasmic vesicle;GO:0031901//early endosome membrane;GO:0031902//late endosome membrane;GO:0032991//protein-containing complex;GO:0045177//apical part of cell;GO…	-	GO:0006898//receptor-mediated endocytosis;GO:0008285//negative regulation of cell population proliferation;GO:0009615//response to virus;GO:0034341//response to type II interferon;GO:0035455//response to interferon-alpha;GO:0035456//response to interferon-beta;GO:0045071//negative regulation of viral genome replication;GO:0045087//innate immune response;GO:0046597//negative regulation of viral en…	--
ENSMUSG00000045045	353	378	417	367	419	320	509	392	332	478	445	531	14.208	14.306	13.951	15.208	13.806	13.177	22.643	17.113	15.507	15.584	15.315	18.182	14.10933333	17.39066667	0.301663417	0.050800946	1	Lrfn4	leucine rich repeat and fibronectin type III domain containing 4 [Source:MGI Symbol;Acc:MGI:2385612]	-	-	-	-	GO:0009986//cell surface;GO:0016020//membrane;GO:0098839//postsynaptic density membrane;GO:0098978//glutamatergic synapse;GO:0098982//GABA-ergic synapse	GO:0005515//protein binding	GO:0099151//regulation of postsynaptic density assembly;GO:0099560//synaptic membrane adhesion;GO:1905606//regulation of presynapse assembly	--
ENSMUSG00000032033	22	19	23	24	24	25	19	5	10	7	19	23	1.33	1.084	1.15	1.515	1.191	1.553	1.281	0.329	0.707	0.344	0.991	1.186	1.303833333	0.806333333	-0.693311196	0.050862862	1	Barx2	BarH-like homeobox 2 [Source:MGI Symbol;Acc:MGI:109617]	-	-	-	-	GO:0005634//nucleus;GO:0005654//nucleoplasm;GO:0005667//transcription regulator complex;GO:0005794//Golgi apparatus;GO:0005829//cytosol;GO:0015629//actin cytoskeleton	GO:0000977//RNA polymerase II transcription regulatory region sequence-specific DNA binding;GO:0000981//DNA-binding transcription factor activity, RNA polymerase II-specific;GO:0001228//DNA-binding transcription activator activity, RNA polymerase II-specific;GO:0003677//DNA binding;GO:0003682//chromatin binding;GO:0003700//DNA-binding transcription factor activity;GO:0005515//protein binding;GO:0…	GO:0000122//negative regulation of transcription by RNA polymerase II;GO:0001502//cartilage condensation;GO:0006355//regulation of DNA-templated transcription;GO:0006357//regulation of transcription by RNA polymerase II;GO:0006366//transcription by RNA polymerase II;GO:0014902//myotube differentiation;GO:0035914//skeletal muscle cell differentiation;GO:0045944//positive regulation of transcriptio…	Homeobox
ENSMUSG00000074872	106	108	114	65	128	103	66	71	82	94	89	85	22.804	21.327	20.01	14.506	21.341	21.265	15.378	16.858	21.045	16.824	15.858	15.669	20.20883333	16.93866667	-0.25466572	0.051317113	1	Ctxn2	cortexin 2 [Source:MGI Symbol;Acc:MGI:2139444]	-	-	-	-	GO:0005575//cellular_component;GO:0016020//membrane	GO:0003674//molecular_function	GO:0008150//biological_process	--
ENSMUSG00000034391	5	2	9	1	0	1	0	1	0	1	1	0	0.414	0.144	0.616	0.086	0	0.085	0	0.09	0	0.062	0.165	0	0.224166667	0.052833333	-2.085051427	0.051321753	1	Fbxo15	F-box protein 15 [Source:MGI Symbol;Acc:MGI:1354755]	-	-	-	-	-	GO:0005515//protein binding	-	--
ENSMUSG00000012429	165	208	213	196	201	183	123	139	118	211	151	196	11.262	20.079	13.128	16.058	10.581	14.08	8.466	9.129	11.76	9.479	10.243	11.1	14.198	10.0295	-0.501438034	0.051439854	1	Mplkip	M-phase specific PLK1 intereacting protein [Source:MGI Symbol;Acc:MGI:1913558]	-	-	-	-	GO:0005634//nucleus;GO:0005737//cytoplasm;GO:0005813//centrosome;GO:0005856//cytoskeleton;GO:0030496//midbody	GO:0003674//molecular_function	GO:0051301//cell division	--
ENSMUSG00000071267	168	164	196	163	213	178	152	149	110	160	171	149	6.124	7.699	5.906	7.506	7.152	7.033	6.206	7.079	4.688	6.335	6.443	4.632	6.903333333	5.897166667	-0.227271179	0.051449685	1	Zfp942	zinc finger protein 942 [Source:MGI Symbol;Acc:MGI:1920483]	-	-	-	-	GO:0005634//nucleus	GO:0000978//RNA polymerase II cis-regulatory region sequence-specific DNA binding;GO:0000981//DNA-binding transcription factor activity, RNA polymerase II-specific;GO:0046872//metal ion binding	GO:0006355//regulation of DNA-templated transcription;GO:0006357//regulation of transcription by RNA polymerase II	zf-C2H2
ENSMUSG00000054967	53	66	67	67	77	53	36	48	30	57	45	67	2.85	3.398	3.889	3.762	3.882	3.129	2.408	2.813	2.14	2.969	2.104	3.075	3.485	2.584833333	-0.431087396	0.05153376	1	Zfp647	zinc finger protein 647 [Source:MGI Symbol;Acc:MGI:3052806]	Human Diseases	Infectious disease: viral	ko05168//Herpes simplex virus 1 infection	K09228	GO:0005634//nucleus	GO:0000978//RNA polymerase II cis-regulatory region sequence-specific DNA binding;GO:0000981//DNA-binding transcription factor activity, RNA polymerase II-specific;GO:0003677//DNA binding;GO:0046872//metal ion binding;GO:1990837//sequence-specific double-stranded DNA binding	GO:0006355//regulation of DNA-templated transcription;GO:0006357//regulation of transcription by RNA polymerase II	zf-C2H2
ENSMUSG00000049985	55	51	69	39	65	55	76	70	51	80	78	84	2.758	2.716	2.936	2.119	2.886	2.836	3.883	4.273	3.206	3.101	3.644	4.059	2.7085	3.694333333	0.447819953	0.051581203	1	Ankrd55	ankyrin repeat domain 55 [Source:MGI Symbol;Acc:MGI:1924568]	-	-	-	-	GO:0005575//cellular_component	GO:0003674//molecular_function;GO:0005515//protein binding	GO:0008150//biological_process	--
ENSMUSG00000079681	1	0	0	2	0	0	1	6	4	3	1	2	0.102	0	0	0.252	0	0	0.114	0.747	0.551	0.245	0.102	0.201	0.059	0.326666667	2.469032389	0.051607082	1	Zglp1	zinc finger, GATA-like protein 1 [Source:MGI Symbol;Acc:MGI:3696042]	-	-	-	-	GO:0005634//nucleus	GO:0000981//DNA-binding transcription factor activity, RNA polymerase II-specific;GO:0003677//DNA binding;GO:0008270//zinc ion binding;GO:0043565//sequence-specific DNA binding;GO:0046872//metal ion binding	GO:0000122//negative regulation of transcription by RNA polymerase II;GO:0006355//regulation of DNA-templated transcription;GO:0006357//regulation of transcription by RNA polymerase II;GO:0007283//spermatogenesis;GO:0010468//regulation of gene expression;GO:0030154//cell differentiation;GO:0045944//positive regulation of transcription by RNA polymerase II;GO:0048477//oogenesis;GO:0048599//oocyte …	zf-GATA
ENSMUSG00000031230	37	28	39	53	31	36	10	16	28	44	24	25	2.675	1.91	2.333	4.002	1.84	2.675	0.807	1.261	2.369	2.59	1.498	1.543	2.5725	1.678	-0.616428361	0.051628406	1	Fgf16	fibroblast growth factor 16 [Source:MGI Symbol;Acc:MGI:1931627]	Human Diseases;Environmental Information Processing;Environmental Information Processing;Environmental Information Processing;Environmental Information Processing;Cellular Processes;Environmental Information Processing;Human Diseases;Human Diseases;Human Diseases;Human Diseases	Cancer: overview;Signal transduction;Signal transduction;Signal transduction;Signal transduction;Cell motility;Signal transduction;Cancer: overview;Cancer: specific types;Cancer: specific types;Cancer: specific types	ko05200//Pathways in cancer;ko04151//PI3K-Akt signaling pathway;ko04010//MAPK signaling pathway;ko04020//Calcium signaling pathway;ko04014//Ras signaling pathway;ko04810//Regulation of actin cytoskeleton;ko04015//Rap1 signaling pathway;ko05207//Chemical carcinogenesis - receptor activation;ko05226//Gastric cancer;ko05224//Breast cancer;ko05218//Melanoma	K04358;K04358;K04358;K04358;K04358;K04358;K04358;K04358;K04358;K04358;K04358	GO:0005576//extracellular region;GO:0005615//extracellular space;GO:0005737//cytoplasm	GO:0005104//fibroblast growth factor receptor binding;GO:0008083//growth factor activity	GO:0001934//positive regulation of protein phosphorylation;GO:0008284//positive regulation of cell population proliferation;GO:0008543//fibroblast growth factor receptor signaling pathway;GO:0009887//animal organ morphogenesis;GO:0010628//positive regulation of gene expression;GO:0030154//cell differentiation;GO:0030334//regulation of cell migration;GO:0043410//positive regulation of MAPK cascade…	--
ENSMUSG00000030413	92	126	86	102	106	93	82	55	73	88	94	84	15.766	20.376	12.192	18.255	14.914	16.377	15.682	10.275	14.637	12.277	13.907	12.287	16.31333333	13.1775	-0.307974909	0.05169421	1	Pglyrp1	peptidoglycan recognition protein 1 [Source:MGI Symbol;Acc:MGI:1345092]	-	-	-	-	GO:0005576//extracellular region;GO:0005615//extracellular space;GO:0005737//cytoplasm	GO:0005125//cytokine activity;GO:0008270//zinc ion binding;GO:0008745//N-acetylmuramoyl-L-alanine amidase activity;GO:0016019//peptidoglycan immune receptor activity;GO:0030544//Hsp70 protein binding;GO:0042834//peptidoglycan binding;GO:0048018//receptor ligand activity;GO:0060090//molecular adaptor activity	GO:0006915//apoptotic process;GO:0007165//signal transduction;GO:0009253//peptidoglycan catabolic process;GO:0009617//response to bacterium;GO:0016045//detection of bacterium;GO:0031640//killing of cells of another organism;GO:0032689//negative regulation of type II interferon production;GO:0032827//negative regulation of natural killer cell differentiation involved in immune response;GO:0042742/…	--
ENSMUSG00000006218	23	25	22	14	16	26	14	4	9	16	19	14	1.909	1.958	1.511	1.213	1.09	2.217	1.297	0.362	0.874	1.081	1.361	0.992	1.649666667	0.9945	-0.730131265	0.051709246	1	Fam131c	family with sequence similarity 131, member C [Source:MGI Symbol;Acc:MGI:2685539]	-	-	-	-	GO:0005575//cellular_component	GO:0003674//molecular_function	GO:0008150//biological_process	--
ENSMUSG00000021285	2521	2703	2649	2479	3011	2486	2706	2787	2493	3553	3524	3262	68.314	69.118	60.341	70.154	66.988	69.224	82.797	82.327	79.039	78.377	82.441	75.444	67.3565	80.07083333	0.249459646	0.051886353	1	Ppp1r13b	protein phosphatase 1, regulatory subunit 13B [Source:MGI Symbol;Acc:MGI:1336199]	-	-	-	-	GO:0005634//nucleus;GO:0005654//nucleoplasm;GO:0005737//cytoplasm;GO:0005829//cytosol;GO:0005886//plasma membrane;GO:0048471//perinuclear region of cytoplasm	GO:0002039//p53 binding;GO:0005515//protein binding;GO:0008134//transcription factor binding	GO:0006915//apoptotic process;GO:0042981//regulation of apoptotic process;GO:0045786//negative regulation of cell cycle;GO:0072332//intrinsic apoptotic signaling pathway by p53 class mediator	--
ENSMUSG00000063730	7	5	22	22	23	20	21	25	28	38	17	34	0.238	0.14	0.574	0.74	0.605	0.651	0.755	0.866	1.053	1.001	0.477	0.938	0.491333333	0.848333333	0.787929132	0.051922945	1	Hsd3b2	hydroxy-delta-5-steroid dehydrogenase, 3 beta- and steroid delta-isomerase 2 [Source:MGI Symbol;Acc:MGI:96234]	Metabolism;Human Diseases;Organismal Systems;Metabolism;Organismal Systems;Organismal Systems	Global and overview maps;Endocrine and metabolic disease;Endocrine system;Lipid metabolism;Endocrine system;Endocrine system	ko01100//Metabolic pathways;ko04934//Cushing syndrome;ko04925//Aldosterone synthesis and secretion;ko00140//Steroid hormone biosynthesis;ko04927//Cortisol synthesis and secretion;ko04913//Ovarian steroidogenesis	K00070;K00070;K00070;K00070;K00070;K00070	GO:0005737//cytoplasm;GO:0005739//mitochondrion;GO:0005783//endoplasmic reticulum;GO:0005789//endoplasmic reticulum membrane;GO:0016020//membrane;GO:0031966//mitochondrial membrane;GO:0043231//intracellular membrane-bounded organelle	GO:0003854//3-beta-hydroxy-delta5-steroid dehydrogenase activity;GO:0004769//steroid delta-isomerase activity;GO:0016491//oxidoreductase activity;GO:0016616//oxidoreductase activity, acting on the CH-OH group of donors, NAD or NADP as acceptor;GO:0016853//isomerase activity	GO:0006694//steroid biosynthetic process;GO:0006700//C21-steroid hormone biosynthetic process;GO:0006702//androgen biosynthetic process;GO:0008202//steroid metabolic process;GO:0008207//C21-steroid hormone metabolic process;GO:0021766//hippocampus development;GO:0034757//negative regulation of iron ion transport;GO:0051412//response to corticosterone	--
ENSMUSG00000031274	50	66	76	57	29	78	26	26	32	52	53	57	1.24	1.27	1.144	1.301	0.433	1.677	0.528	0.536	0.967	0.98	0.866	0.979	1.1775	0.809333333	-0.540921139	0.052067345	1	Col4a5	collagen, type IV, alpha 5 [Source:MGI Symbol;Acc:MGI:88456]	Human Diseases;Environmental Information Processing;Human Diseases;Cellular Processes;Cellular Processes;Organismal Systems;Organismal Systems;Human Diseases;Human Diseases;Human Diseases;Environmental Information Processing	Cancer: overview;Signal transduction;Infectious disease: viral;Cell motility;Cellular community - eukaryotes;Endocrine system;Digestive system;Infectious disease: parasitic;Endocrine and metabolic disease;Cancer: specific types;Signaling molecules and interaction	ko05200//Pathways in cancer;ko04151//PI3K-Akt signaling pathway;ko05165//Human papillomavirus infection;ko04820//Cytoskeleton in muscle cells;ko04510//Focal adhesion;ko04926//Relaxin signaling pathway;ko04974//Protein digestion and absorption;ko05146//Amoebiasis;ko04933//AGE-RAGE signaling pathway in diabetic complications;ko05222//Small cell lung cancer;ko04512//ECM-receptor interaction	K06237;K06237;K06237;K06237;K06237;K06237;K06237;K06237;K06237;K06237;K06237	GO:0005581//collagen trimer;GO:0005587//collagen type IV trimer;GO:0005604//basement membrane;GO:0005615//extracellular space;GO:0016020//membrane;GO:0031594//neuromuscular junction;GO:0062023//collagen-containing extracellular matrix	GO:0005201//extracellular matrix structural constituent;GO:0030020//extracellular matrix structural constituent conferring tensile strength	GO:0007528//neuromuscular junction development;GO:0030198//extracellular matrix organization;GO:0038063//collagen-activated tyrosine kinase receptor signaling pathway	--
ENSMUSG00000021187	4	10	8	1	6	9	0	5	4	0	3	1	0.09	0.272	0.21	0.023	0.111	0.261	0	0.123	0.105	0	0.158	0.019	0.161166667	0.0675	-1.255593982	0.052143088	1	Tc2n	tandem C2 domains, nuclear [Source:MGI Symbol;Acc:MGI:1921663]	-	-	-	-	GO:0005634//nucleus	-	-	--
ENSMUSG00000006360	56	76	70	84	53	48	26	47	49	65	55	40	14.967	19.168	15.477	23.446	11.63	13.183	7.755	13.693	15.322	14.142	12.69	9.124	16.31183333	12.121	-0.428410212	0.052360801	1	Crip1	cysteine-rich protein 1 [Source:MGI Symbol;Acc:MGI:88501]	-	-	-	-	GO:0005737//cytoplasm	GO:0008270//zinc ion binding;GO:0042277//peptide binding;GO:0046872//metal ion binding	GO:0008630//intrinsic apoptotic signaling pathway in response to DNA damage;GO:0010043//response to zinc ion;GO:0010468//regulation of gene expression;GO:0071236//cellular response to antibiotic;GO:0071493//cellular response to UV-B	--
ENSMUSG00000032128	52	70	45	43	73	60	57	73	65	113	66	86	1.285	1.621	0.914	1.109	1.469	1.513	1.577	1.959	1.862	2.26	1.398	1.816	1.3185	1.812	0.458685384	0.052435554	1	Robo3	roundabout guidance receptor 3 [Source:MGI Symbol;Acc:MGI:1343102]	Organismal Systems	Development and regeneration	ko04360//Axon guidance	K06755	GO:0005886//plasma membrane;GO:0016020//membrane;GO:0030424//axon;GO:0043005//neuron projection	GO:0005515//protein binding	GO:0001764//neuron migration;GO:0006935//chemotaxis;GO:0007399//nervous system development;GO:0007411//axon guidance;GO:0016199//axon midline choice point recognition;GO:0030154//cell differentiation;GO:0071679//commissural neuron axon guidance;GO:1902669//positive regulation of axon guidance	--
ENSMUSG00000022436	205	221	246	219	236	205	250	211	188	325	360	310	11.08	10.871	10.651	12.365	10.341	11.084	14.813	11.683	11.635	14.162	16.724	14.107	11.06533333	13.854	0.324255667	0.05247226	1	Sh3bp1	SH3-domain binding protein 1 [Source:MGI Symbol;Acc:MGI:104603]	-	-	-	-	GO:0000145//exocyst;GO:0001891//phagocytic cup;GO:0005634//nucleus;GO:0005737//cytoplasm;GO:0005829//cytosol;GO:0005912//adherens junction;GO:0005923//bicellular tight junction;GO:0030027//lamellipodium;GO:0031252//cell leading edge;GO:0042995//cell projection	GO:0005096//GTPase activator activity;GO:0005515//protein binding;GO:0017124//SH3 domain binding;GO:0030215//semaphorin receptor binding	GO:0006909//phagocytosis;GO:0006911//phagocytosis, engulfment;GO:0007015//actin filament organization;GO:0007165//signal transduction;GO:0016477//cell migration;GO:0030834//regulation of actin filament depolymerization;GO:0032956//regulation of actin cytoskeleton organization;GO:0034329//cell junction assembly;GO:0035020//regulation of Rac protein signal transduction;GO:0043535//regulation of blo…	--
ENSMUSG00000040998	652	645	639	694	868	640	578	871	787	958	875	836	17.686	15.672	13.876	18.662	19.48	17.189	18.523	25.369	26.542	21.084	19.528	20.37	17.09416667	21.90266667	0.357602436	0.052644693	1	Npnt	nephronectin [Source:MGI Symbol;Acc:MGI:2148811]	Environmental Information Processing	Signaling molecules and interaction	ko04512//ECM-receptor interaction	K06824	GO:0005576//extracellular region;GO:0005604//basement membrane;GO:0016020//membrane;GO:0030485//smooth muscle contractile fiber;GO:0031012//extracellular matrix;GO:0062023//collagen-containing extracellular matrix	GO:0005178//integrin binding;GO:0005201//extracellular matrix structural constituent;GO:0005509//calcium ion binding	GO:0001657//ureteric bud development;GO:0001658//branching involved in ureteric bud morphogenesis;GO:0007155//cell adhesion;GO:0007160//cell-matrix adhesion;GO:0007179//transforming growth factor beta receptor signaling pathway;GO:0010694//positive regulation of alkaline phosphatase activity;GO:0010811//positive regulation of cell-substrate adhesion;GO:0030154//cell differentiation;GO:0030198//ex…	--
ENSMUSG00000025013	36	24	36	27	24	39	6	16	12	33	12	35	0.919	0.578	0.76	0.72	0.503	1.023	0.171	0.445	0.358	0.686	0.265	0.763	0.7505	0.448	-0.74435334	0.052695552	1	Tll2	tolloid-like 2 [Source:MGI Symbol;Acc:MGI:1346044]	-	-	-	-	GO:0005576//extracellular region;GO:0005615//extracellular space	GO:0004222//metalloendopeptidase activity;GO:0005509//calcium ion binding;GO:0008237//metallopeptidase activity;GO:0008270//zinc ion binding;GO:0046872//metal ion binding	GO:0006508//proteolysis;GO:0009953//dorsal/ventral pattern formation;GO:0016485//protein processing;GO:0030154//cell differentiation;GO:0048632//negative regulation of skeletal muscle tissue growth	--
ENSMUSG00000103034	295	312	337	240	337	295	339	378	242	400	336	567	71.52	71.434	67.729	60.79	67.21	73.615	91.85	100.007	68.783	79.058	70.439	117.557	68.71633333	87.949	0.356014117	0.052741345	1	Gm8797	predicted pseudogene 8797 [Source:MGI Symbol;Acc:MGI:3643769]	-	-	-	-	GO:0005575//cellular_component;GO:0005634//nucleus;GO:0005737//cytoplasm;GO:0043229//intracellular organelle	GO:0003674//molecular_function;GO:0005515//protein binding	GO:0008150//biological_process	--
ENSMUSG00000029304	122	194	102	121	200	190	124	100	70	161	137	109	10.291	18.407	7.117	10.659	13.799	16.469	11.613	9.165	7.374	11.055	9.976	7.832	12.79033333	9.5025	-0.428674838	0.052809465	1	Spp1	secreted phosphoprotein 1 [Source:MGI Symbol;Acc:MGI:98389]	Environmental Information Processing;Human Diseases;Cellular Processes;Environmental Information Processing;Organismal Systems;Environmental Information Processing;Organismal Systems	Signal transduction;Infectious disease: viral;Cellular community - eukaryotes;Signal transduction;Immune system;Signaling molecules and interaction;Endocrine system	ko04151//PI3K-Akt signaling pathway;ko05165//Human papillomavirus infection;ko04510//Focal adhesion;ko04371//Apelin signaling pathway;ko04620//Toll-like receptor signaling pathway;ko04512//ECM-receptor interaction;ko04929//GnRH secretion	K06250;K06250;K06250;K06250;K06250;K06250;K06250	GO:0005576//extracellular region;GO:0005615//extracellular space;GO:0005737//cytoplasm;GO:0005794//Golgi apparatus;GO:0031982//vesicle;GO:0042995//cell projection;GO:0045177//apical part of cell;GO:0048471//perinuclear region of cytoplasm	GO:0005125//cytokine activity;GO:0005178//integrin binding;GO:0050840//extracellular matrix binding	GO:0001503//ossification;GO:0001649//osteoblast differentiation;GO:0006710//androgen catabolic process;GO:0006874//intracellular calcium ion homeostasis;GO:0006883//intracellular sodium ion homeostasis;GO:0007155//cell adhesion;GO:0007165//signal transduction;GO:0010811//positive regulation of cell-substrate adhesion;GO:0030282//bone mineralization;GO:0030593//neutrophil chemotaxis;GO:0030643//in…	--
ENSMUSG00000020644	1729	1770	2019	1602	2082	1829	1331	1360	1328	1888	1822	1696	161.854	156.06	156.307	156.774	160.196	175.854	139.048	138.753	145.562	144.055	147.729	135.555	161.1741667	141.7836667	-0.184929179	0.052963183	1	Id2	inhibitor of DNA binding 2 [Source:MGI Symbol;Acc:MGI:96397]	Human Diseases;Environmental Information Processing;Cellular Processes;Environmental Information Processing	Cancer: overview;Signal transduction;Cellular community - eukaryotes;Signal transduction	ko05202//Transcriptional misregulation in cancer;ko04390//Hippo signaling pathway;ko04550//Signaling pathways regulating pluripotency of stem cells;ko04350//TGF-beta signaling pathway	K17693;K17693;K17693;K17693	GO:0000785//chromatin;GO:0000791//euchromatin;GO:0005634//nucleus;GO:0005737//cytoplasm;GO:0005829//cytosol;GO:0032991//protein-containing complex	GO:0005515//protein binding;GO:0044325//transmembrane transporter binding;GO:0046983//protein dimerization activity;GO:0061629//RNA polymerase II-specific DNA-binding transcription factor binding;GO:0140416//transcription regulator inhibitor activity	GO:0000122//negative regulation of transcription by RNA polymerase II;GO:0001656//metanephros development;GO:0001779//natural killer cell differentiation;GO:0001966//thigmotaxis;GO:0002521//leukocyte differentiation;GO:0003149//membranous septum morphogenesis;GO:0003166//bundle of His development;GO:0006357//regulation of transcription by RNA polymerase II;GO:0007507//heart development;GO:0007623…	bHLH
ENSMUSG00000026339	519	455	638	505	601	499	624	627	466	732	672	684	9.463	7.518	9.568	8.623	9.207	9.063	11.386	11.568	8.984	9.743	9.962	10.673	8.907	10.386	0.221628631	0.052968156	1	Ccdc93	coiled-coil domain containing 93 [Source:MGI Symbol;Acc:MGI:1918079]	-	-	-	-	GO:0005768//endosome;GO:0005769//early endosome;GO:0043231//intracellular membrane-bounded organelle	GO:0003674//molecular_function	GO:0006893//Golgi to plasma membrane transport;GO:0015031//protein transport;GO:0032456//endocytic recycling	--
ENSMUSG00000032530	5	3	2	9	3	1	2	0	2	0	1	1	0.597	0.351	0.275	1.166	0.551	0.127	0.453	0	0.29	0	0.107	0.106	0.511166667	0.159333333	-1.681745643	0.053180676	1	Lyzl4	lysozyme-like 4 [Source:MGI Symbol;Acc:MGI:1916282]	-	-	-	-	GO:0001669//acrosomal vesicle;GO:0005576//extracellular region;GO:0005615//extracellular space;GO:0031410//cytoplasmic vesicle;GO:0031514//motile cilium;GO:0036126//sperm flagellum	GO:0003796//lysozyme activity	GO:0007338//single fertilization;GO:0007342//fusion of sperm to egg plasma membrane involved in single fertilization;GO:0009566//fertilization	--
ENSMUSG00000029436	4137	4056	4873	3987	5076	4266	4861	4576	4037	5883	5717	5521	76.616	70.883	74.657	77.112	77.179	81.184	100.465	92.381	87.473	88.693	91.405	87.268	76.27183333	91.28083333	0.259161585	0.053918745	1	Mmp17	matrix metallopeptidase 17 [Source:MGI Symbol;Acc:MGI:1346076]	Organismal Systems	Endocrine system	ko04928//Parathyroid hormone synthesis, secretion and action	K07997	GO:0005576//extracellular region;GO:0005615//extracellular space;GO:0005886//plasma membrane;GO:0031012//extracellular matrix;GO:0098552//side of membrane	GO:0004222//metalloendopeptidase activity;GO:0008237//metallopeptidase activity;GO:0008270//zinc ion binding;GO:0046872//metal ion binding	GO:0001822//kidney development;GO:0006508//proteolysis;GO:0030198//extracellular matrix organization;GO:0030574//collagen catabolic process;GO:0042756//drinking behavior	--
ENSMUSG00000032679	92	143	63	54	120	58	48	40	48	67	85	85	6.47	9.482	3.666	3.966	6.929	4.184	3.728	3.067	3.95	3.836	5.159	5.098	5.782833333	4.139666667	-0.482261919	0.054300364	1	Cd59a	CD59a antigen [Source:MGI Symbol;Acc:MGI:109177]	Organismal Systems;Organismal Systems	Immune system;Immune system	ko04610//Complement and coagulation cascades;ko04640//Hematopoietic cell lineage	K04008;K04008	GO:0005615//extracellular space;GO:0005886//plasma membrane;GO:0009897//external side of plasma membrane;GO:0009986//cell surface;GO:0042383//sarcolemma;GO:0043218//compact myelin;GO:0098552//side of membrane	GO:0001848//complement binding	GO:0001971//negative regulation of activation of membrane attack complex;GO:0016525//negative regulation of angiogenesis;GO:0030449//regulation of complement activation;GO:0030948//negative regulation of vascular endothelial growth factor receptor signaling pathway;GO:0042102//positive regulation of T cell proliferation;GO:0043066//negative regulation of apoptotic process;GO:0045916//negative reg…	--
ENSMUSG00000025407	5	26	18	24	22	13	13	7	8	10	14	10	0.147	0.719	0.437	0.735	0.53	0.392	0.425	0.224	0.274	0.239	0.354	0.25	0.493333333	0.294333333	-0.745111833	0.054916278	1	Gli1	GLI-Kruppel family member GLI1 [Source:MGI Symbol;Acc:MGI:95727]	Human Diseases;Environmental Information Processing;Human Diseases;Environmental Information Processing	Cancer: overview;Signal transduction;Cancer: specific types;Signal transduction	ko05200//Pathways in cancer;ko04024//cAMP signaling pathway;ko05217//Basal cell carcinoma;ko04340//Hedgehog signaling pathway	K16797;K16797;K16797;K16797	GO:0005634//nucleus;GO:0005654//nucleoplasm;GO:0005737//cytoplasm;GO:0005829//cytosol;GO:0005929//cilium;GO:0005930//axoneme;GO:1990788//GLI-SUFU complex	GO:0000976//transcription cis-regulatory region binding;GO:0000977//RNA polymerase II transcription regulatory region sequence-specific DNA binding;GO:0000978//RNA polymerase II cis-regulatory region sequence-specific DNA binding;GO:0000981//DNA-binding transcription factor activity, RNA polymerase II-specific;GO:0003677//DNA binding;GO:0003682//chromatin binding;GO:0005515//protein binding;GO:00…	GO:0001649//osteoblast differentiation;GO:0006355//regulation of DNA-templated transcription;GO:0006357//regulation of transcription by RNA polymerase II;GO:0007165//signal transduction;GO:0007224//smoothened signaling pathway;GO:0007283//spermatogenesis;GO:0007286//spermatid development;GO:0007418//ventral midline development;GO:0008284//positive regulation of cell population proliferation;GO:00…	zf-C2H2
ENSMUSG00000023781	11	11	9	10	17	9	1	4	6	11	2	9	0.723	0.682	0.489	0.687	0.918	0.608	0.073	0.287	0.462	0.589	0.114	0.505	0.6845	0.338333333	-1.01660522	0.054932626	1	Hes7	hes family bHLH transcription factor 7 [Source:MGI Symbol;Acc:MGI:2135679]	Human Diseases	Infectious disease: viral	ko05165//Human papillomavirus infection	K09087	GO:0005634//nucleus;GO:0005654//nucleoplasm	GO:0000977//RNA polymerase II transcription regulatory region sequence-specific DNA binding;GO:0000978//RNA polymerase II cis-regulatory region sequence-specific DNA binding;GO:0000981//DNA-binding transcription factor activity, RNA polymerase II-specific;GO:0001227//DNA-binding transcription repressor activity, RNA polymerase II-specific;GO:0003677//DNA binding;GO:0046983//protein dimerization a…	GO:0000122//negative regulation of transcription by RNA polymerase II;GO:0001501//skeletal system development;GO:0001756//somitogenesis;GO:0006355//regulation of DNA-templated transcription;GO:0006357//regulation of transcription by RNA polymerase II;GO:0007219//Notch signaling pathway;GO:0009952//anterior/posterior pattern specification;GO:0036342//post-anal tail morphogenesis;GO:0045892//negati…	bHLH
ENSMUSG00000068246	7	3	7	7	1	5	1	3	2	1	3	0	0.774	0.22	0.45	0.569	0.159	0.373	0.087	0.539	0.182	0.063	0.201	0	0.424166667	0.178666667	-1.247360751	0.055393989	1	Apol9b	apolipoprotein L 9b [Source:MGI Symbol;Acc:MGI:1919148]	-	-	-	-	GO:0005575//cellular_component;GO:0005576//extracellular region	GO:0003674//molecular_function;GO:0008289//lipid binding	GO:0006869//lipid transport;GO:0008150//biological_process;GO:0042157//lipoprotein metabolic process	--
ENSMUSG00000027886	7	10	13	5	12	14	4	3	3	9	3	8	1.26	1.698	1.935	0.94	1.773	2.588	0.803	0.588	0.632	1.318	0.466	1.229	1.699	0.839333333	-1.01737007	0.05548993	1	Cfap276	cilia and flagella associated protein 276 [Source:MGI Symbol;Acc:MGI:1922754]	-	-	-	-	GO:0005737//cytoplasm;GO:0005856//cytoskeleton;GO:0005879//axonemal microtubule;GO:0036126//sperm flagellum;GO:0042995//cell projection;GO:0160112//axonemal B tubule inner sheath	-	GO:0030317//flagellated sperm motility	--
ENSMUSG00000010175	2817	3111	2197	2681	3213	2652	2502	3345	3005	3748	3675	3216	43.699	45.352	28.713	43.244	41.481	41.775	44.511	56.599	54.26	46.659	49.271	43.491	40.71066667	49.13183333	0.271251227	0.055564307	1	Prox1	prospero homeobox 1 [Source:MGI Symbol;Acc:MGI:97772]	-	-	-	-	GO:0005634//nucleus;GO:0005654//nucleoplasm;GO:0005737//cytoplasm;GO:0005829//cytosol	GO:0000976//transcription cis-regulatory region binding;GO:0000978//RNA polymerase II cis-regulatory region sequence-specific DNA binding;GO:0000981//DNA-binding transcription factor activity, RNA polymerase II-specific;GO:0001227//DNA-binding transcription repressor activity, RNA polymerase II-specific;GO:0003677//DNA binding;GO:0003700//DNA-binding transcription factor activity;GO:0005515//prot…	GO:0000122//negative regulation of transcription by RNA polymerase II;GO:0001822//kidney development;GO:0001889//liver development;GO:0001938//positive regulation of endothelial cell proliferation;GO:0001945//lymph vessel development;GO:0001946//lymphangiogenesis;GO:0002088//lens development in camera-type eye;GO:0002089//lens morphogenesis in camera-type eye;GO:0002194//hepatocyte cell migration…	HPD
ENSMUSG00000048498	1	4	5	1	4	3	0	0	1	1	1	1	0.054	0.205	0.225	0.057	0.179	0.168	0	0	0.064	0.044	0.047	0.046	0.148	0.0335	-2.143364175	0.055613638	1	Cd300e	CD300E molecule [Source:MGI Symbol;Acc:MGI:2387602]	-	-	-	-	GO:0005886//plasma membrane	GO:0003674//molecular_function	GO:0002376//immune system process;GO:0008150//biological_process	--
ENSMUSG00000041380	654	729	1161	568	817	758	715	498	468	611	745	745	16.432	17.31	24.081	14.849	16.859	19.622	20.005	13.591	13.735	12.513	16.203	15.962	18.19216667	15.33483333	-0.24650489	0.055755008	1	Htr2c	5-hydroxytryptamine (serotonin) receptor 2C [Source:MGI Symbol;Acc:MGI:96281]	Environmental Information Processing;Environmental Information Processing;Organismal Systems;Organismal Systems;Cellular Processes	Signaling molecules and interaction;Signal transduction;Nervous system;Sensory system;Cellular community - eukaryotes	ko04080//Neuroactive ligand-receptor interaction;ko04020//Calcium signaling pathway;ko04726//Serotonergic synapse;ko04750//Inflammatory mediator regulation of TRP channels;ko04540//Gap junction	K04157;K04157;K04157;K04157;K04157	GO:0005886//plasma membrane;GO:0009897//external side of plasma membrane;GO:0009986//cell surface;GO:0016020//membrane;GO:0030425//dendrite;GO:0045202//synapse;GO:0098666//G protein-coupled serotonin receptor complex	GO:0001587//Gq/11-coupled serotonin receptor activity;GO:0004930//G protein-coupled receptor activity;GO:0004993//G protein-coupled serotonin receptor activity;GO:0005515//protein binding;GO:0030594//neurotransmitter receptor activity;GO:0042802//identical protein binding;GO:0051378//serotonin binding;GO:0071886//1-(4-iodo-2,5-dimethoxyphenyl)propan-2-amine binding;GO:0099589//serotonin receptor …	GO:0001662//behavioral fear response;GO:0006874//intracellular calcium ion homeostasis;GO:0007186//G protein-coupled receptor signaling pathway;GO:0007187//G protein-coupled receptor signaling pathway, coupled to cyclic nucleotide second messenger;GO:0007200//phospholipase C-activating G protein-coupled receptor signaling pathway;GO:0007208//phospholipase C-activating serotonin receptor signaling…	--
ENSMUSG00000070643	78	98	118	101	99	63	118	105	83	112	174	130	2.655	3.409	3.631	3.605	2.88	2.109	4.581	4.046	4.612	3.131	5.751	5.168	3.048166667	4.548166667	0.577343334	0.05604074	1	Sox13	SRY (sex determining region Y)-box 13 [Source:MGI Symbol;Acc:MGI:98361]	-	-	-	-	GO:0005634//nucleus;GO:0005654//nucleoplasm;GO:0005737//cytoplasm	GO:0000976//transcription cis-regulatory region binding;GO:0000977//RNA polymerase II transcription regulatory region sequence-specific DNA binding;GO:0000978//RNA polymerase II cis-regulatory region sequence-specific DNA binding;GO:0000981//DNA-binding transcription factor activity, RNA polymerase II-specific;GO:0001217//DNA-binding transcription repressor activity;GO:0001227//DNA-binding transc…	GO:0000122//negative regulation of transcription by RNA polymerase II;GO:0006355//regulation of DNA-templated transcription;GO:0006357//regulation of transcription by RNA polymerase II;GO:0021529//spinal cord oligodendrocyte cell differentiation;GO:0030154//cell differentiation;GO:0042492//gamma-delta T cell differentiation;GO:0045165//cell fate commitment;GO:0045586//regulation of gamma-delta T …	HMG
ENSMUSG00000048154	1641	1593	1770	1535	1744	1415	2111	1594	1438	2091	2131	1917	15.853	21.17	14.759	23.47	15.449	16.965	27.008	15.957	25.134	27.131	24.196	18.797	17.94433333	23.03716667	0.360434966	0.056256551	1	Kmt2d	lysine (K)-specific methyltransferase 2D [Source:MGI Symbol;Acc:MGI:2682319]	Metabolism;Human Diseases;Metabolism	Global and overview maps;Endocrine and metabolic disease;Amino acid metabolism	ko01100//Metabolic pathways;ko04934//Cushing syndrome;ko00310//Lysine degradation	K09187;K09187;K09187	GO:0005634//nucleus;GO:0005654//nucleoplasm;GO:0035097//histone methyltransferase complex;GO:0044666//MLL3/4 complex	GO:0000976//transcription cis-regulatory region binding;GO:0001228//DNA-binding transcription activator activity, RNA polymerase II-specific;GO:0003713//transcription coactivator activity;GO:0005515//protein binding;GO:0008168//methyltransferase activity;GO:0016740//transferase activity;GO:0042800//histone H3K4 methyltransferase activity;GO:0046872//metal ion binding;GO:0140945//histone H3K4 mono…	GO:0001555//oocyte growth;GO:0001701//in utero embryonic development;GO:0006325//chromatin organization;GO:0006338//chromatin remodeling;GO:0008284//positive regulation of cell population proliferation;GO:0010468//regulation of gene expression;GO:0031507//heterochromatin formation;GO:0032259//methylation;GO:0033148//positive regulation of intracellular estrogen receptor signaling pathway;GO:00436…	--
ENSMUSG00000089996	30	21	45	21	56	56	21	25	23	40	28	8	7.884	5.183	9.824	5.774	12.13	15.133	6.073	7.246	7.143	8.645	6.389	1.904	9.321333333	6.233333333	-0.58053247	0.05645935	1	Tmsb15b2	thymosin beta 15b2 [Source:MGI Symbol;Acc:MGI:3843061]	-	-	-	-	GO:0001725//stress fiber;GO:0005737//cytoplasm;GO:0005856//cytoskeleton;GO:0031941//filamentous actin	GO:0003779//actin binding;GO:0003785//actin monomer binding	GO:0007015//actin filament organization;GO:0030334//regulation of cell migration;GO:0030837//negative regulation of actin filament polymerization;GO:0042989//sequestering of actin monomers;GO:0051497//negative regulation of stress fiber assembly	--
ENSMUSG00000034854	604	725	781	583	821	584	721	767	675	933	910	821	18.082	20.49	19.345	18.234	20.182	17.974	24.086	25.034	23.653	22.746	23.526	20.987	19.05116667	23.33866667	0.292842793	0.0566181	1	Mfsd12	major facilitator superfamily domain containing 12 [Source:MGI Symbol;Acc:MGI:3604804]	-	-	-	-	GO:0005764//lysosome;GO:0005765//lysosomal membrane;GO:0005770//late endosome;GO:0005886//plasma membrane;GO:0016020//membrane;GO:0033162//melanosome membrane;GO:0042470//melanosome	GO:0015293//symporter activity;GO:0033229//cysteine transmembrane transporter activity	GO:0006865//amino acid transport;GO:0008643//carbohydrate transport;GO:0042438//melanin biosynthetic process;GO:0043474//pigment metabolic process involved in pigmentation;GO:0048021//regulation of melanin biosynthetic process;GO:0048022//negative regulation of melanin biosynthetic process;GO:0055085//transmembrane transport;GO:1903712//cysteine transmembrane transport	--
ENSMUSG00000046982	312	327	345	316	417	317	378	339	378	475	419	394	7.602	7.241	6.534	7.449	8.412	7.812	9.817	8.377	10.146	9.191	8.729	7.999	7.508333333	9.043166667	0.268335353	0.05710856	1	Tshz1	teashirt zinc finger family member 1 [Source:MGI Symbol;Acc:MGI:1346031]	-	-	-	-	GO:0005634//nucleus	GO:0000981//DNA-binding transcription factor activity, RNA polymerase II-specific;GO:0003677//DNA binding;GO:0005515//protein binding;GO:0046872//metal ion binding	GO:0006357//regulation of transcription by RNA polymerase II;GO:0009952//anterior/posterior pattern specification;GO:0010468//regulation of gene expression;GO:0042474//middle ear morphogenesis;GO:0060023//soft palate development	zf-C2H2
ENSMUSG00000089661	14	20	10	2	8	16	6	5	1	2	2	15	2.98	4.039	1.808	0.505	1.332	3.405	1.369	1.106	0.175	0.342	0.394	2.661	2.344833333	1.007833333	-1.218228304	0.0571086	1	Mia	MIA SH3 domain containing [Source:MGI Symbol;Acc:MGI:109615]	-	-	-	-	GO:0005576//extracellular region	GO:0005515//protein binding;GO:0008083//growth factor activity	GO:0007160//cell-matrix adhesion;GO:0007165//signal transduction;GO:0030198//extracellular matrix organization	--
ENSMUSG00000084786	857	1006	954	907	1066	771	500	649	733	969	968	774	219.323	248.843	205.128	240.991	235.785	201.543	155.082	184.778	233.455	203.749	211.653	175.373	225.2688333	194.015	-0.215479529	0.057296174	1	Ubl5	ubiquitin-like 5 [Source:MGI Symbol;Acc:MGI:1913427]	-	-	-	-	GO:0005634//nucleus;GO:0005737//cytoplasm	GO:0005515//protein binding;GO:0031386//protein tag activity	GO:0000398//mRNA splicing, via spliceosome;GO:0036211//protein modification process	--
ENSMUSG00000056854	81	73	90	76	65	56	43	54	33	88	59	50	3.29	2.798	3.024	3.224	2.168	2.337	1.949	2.391	1.568	2.91	2.069	1.733	2.806833333	2.103333333	-0.416265896	0.057450748	1	Pou3f4	POU domain, class 3, transcription factor 4 [Source:MGI Symbol;Acc:MGI:101894]	-	-	-	-	GO:0005634//nucleus;GO:0005654//nucleoplasm	GO:0000977//RNA polymerase II transcription regulatory region sequence-specific DNA binding;GO:0000978//RNA polymerase II cis-regulatory region sequence-specific DNA binding;GO:0000981//DNA-binding transcription factor activity, RNA polymerase II-specific;GO:0003677//DNA binding;GO:0003680//minor groove of adenine-thymine-rich DNA binding;GO:0003690//double-stranded DNA binding;GO:0003700//DNA-bi…	GO:0006355//regulation of DNA-templated transcription;GO:0006357//regulation of transcription by RNA polymerase II;GO:0006366//transcription by RNA polymerase II;GO:0007420//brain development;GO:0007605//sensory perception of sound;GO:0021879//forebrain neuron differentiation;GO:0048839//inner ear development;GO:0090103//cochlea morphogenesis;GO:2001054//negative regulation of mesenchymal cell ap…	Pou
ENSMUSG00000044177	5	80	13	18	28	24	5	5	11	23	18	12	0.169	2.554	0.364	0.636	0.778	0.834	0.189	0.184	0.435	0.633	0.526	0.346	0.889166667	0.3855	-1.205723005	0.057453828	1	Wfikkn2	WAP, follistatin/kazal, immunoglobulin, kunitz and netrin domain containing 2 [Source:MGI Symbol;Acc:MGI:2669209]	-	-	-	-	GO:0005576//extracellular region;GO:0005615//extracellular space	GO:0004867//serine-type endopeptidase inhibitor activity;GO:0005515//protein binding;GO:0030414//peptidase inhibitor activity;GO:0048019//receptor antagonist activity;GO:0050431//transforming growth factor beta binding	GO:0001501//skeletal system development;GO:0007179//transforming growth factor beta receptor signaling pathway;GO:0030512//negative regulation of transforming growth factor beta receptor signaling pathway;GO:0055001//muscle cell development;GO:0060021//roof of mouth development	--
ENSMUSG00000015812	0	3	3	2	1	1	0	0	0	0	0	0	0	0.787	0.718	0.511	0.228	0.251	0	0	0	0	0	0	0.415833333	0.001	-8.6998616	0.057890401	1	Gnrh1	gonadotropin releasing hormone 1 [Source:MGI Symbol;Acc:MGI:95789]	Environmental Information Processing;Organismal Systems;Organismal Systems	Signaling molecules and interaction;Endocrine system;Endocrine system	ko04080//Neuroactive ligand-receptor interaction;ko04912//GnRH signaling pathway;ko04929//GnRH secretion	K05252;K05252;K05252	GO:0005576//extracellular region;GO:0005615//extracellular space;GO:0005798//Golgi-associated vesicle;GO:0030425//dendrite;GO:0043204//perikaryon;GO:0043679//axon terminus;GO:0098556//cytoplasmic side of rough endoplasmic reticulum membrane;GO:1990008//neurosecretory vesicle	GO:0005179//hormone activity;GO:0005183//gonadotropin hormone-releasing hormone activity;GO:0031530//gonadotropin-releasing hormone receptor binding	GO:0007165//signal transduction;GO:0007275//multicellular organism development;GO:0010468//regulation of gene expression;GO:0030238//male sex determination;GO:0033087//negative regulation of immature T cell proliferation;GO:0043066//negative regulation of apoptotic process;GO:0045471//response to ethanol;GO:0048545//response to steroid hormone;GO:2000354//regulation of ovarian follicle developmen…	--
ENSMUSG00000024610	137	53	64	43	43	38	7	22	18	62	55	30	13.092	4.72	4.932	4.051	3.321	3.707	0.759	2.236	1.912	4.739	4.495	2.375	5.637166667	2.752666667	-1.034140305	0.057969332	1	Cd74	CD74 antigen (invariant polypeptide of major histocompatibility complex, class II antigen-associated) [Source:MGI Symbol;Acc:MGI:96534]	Human Diseases;Human Diseases;Organismal Systems	Infectious disease: viral;Infectious disease: bacterial;Immune system	ko05168//Herpes simplex virus 1 infection;ko05152//Tuberculosis;ko04612//Antigen processing and presentation	K06505;K06505;K06505	GO:0005576//extracellular region;GO:0005615//extracellular space;GO:0005634//nucleus;GO:0005737//cytoplasm;GO:0005764//lysosome;GO:0005768//endosome;GO:0005770//late endosome;GO:0005771//multivesicular body;GO:0005773//vacuole;GO:0005783//endoplasmic reticulum;GO:0005789//endoplasmic reticulum membrane;GO:0005794//Golgi apparatus;GO:0005886//plasma membrane;GO:0009897//external side of plasma mem…	GO:0001540//amyloid-beta binding;GO:0004896//cytokine receptor activity;GO:0005515//protein binding;GO:0019955//cytokine binding;GO:0023026//MHC class II protein complex binding;GO:0035718//macrophage migration inhibitory factor binding;GO:0042289//MHC class II protein binding;GO:0042609//CD4 receptor binding;GO:0042658//MHC class II protein binding, via antigen binding groove;GO:0044183//protein…	GO:0001516//prostaglandin biosynthetic process;GO:0001961//positive regulation of cytokine-mediated signaling pathway;GO:0002250//adaptive immune response;GO:0002286//T cell activation involved in immune response;GO:0002606//positive regulation of dendritic cell antigen processing and presentation;GO:0002792//negative regulation of peptide secretion;GO:0002821//positive regulation of adaptive imm…	--
ENSMUSG00000004864	5	8	5	4	2	0	3	18	9	10	15	2	0.502	0.838	0.484	0.441	0.226	0	0.281	1.77	1.254	0.628	0.97	0.246	0.415166667	0.858166667	1.047567249	0.057969767	1	Mapk13	mitogen-activated protein kinase 13 [Source:MGI Symbol;Acc:MGI:1346864]	Human Diseases;Human Diseases;Environmental Information Processing;Human Diseases;Human Diseases;Human Diseases;Human Diseases;Human Diseases;Organismal Systems;Human Diseases;Human Diseases;Human Diseases;Human Diseases;Environmental Information Processing;Organismal Systems;Human Diseases;Organismal Systems;Human Diseases;Human Diseases;Cellular Processes;Human Diseases;Cellular Processes;Human…	Neurodegenerative disease;Neurodegenerative disease;Signal transduction;Neurodegenerative disease;Infectious disease: bacterial;Infectious disease: viral;Infectious disease: viral;Infectious disease: viral;Environmental adaptation;Cancer: overview;Infectious disease: viral;Cardiovascular disease;Infectious disease: viral;Signal transduction;Immune system;Cardiovascular disease;Immune system;Cance…	ko05022//Pathways of neurodegeneration - multiple diseases;ko05014//Amyotrophic lateral sclerosis;ko04010//MAPK signaling pathway;ko05020//Prion disease;ko05132//Salmonella infection;ko05163//Human cytomegalovirus infection;ko05171//Coronavirus disease - COVID-19;ko05170//Human immunodeficiency virus 1 infection;ko04714//Thermogenesis;ko05208//Chemical carcinogenesis - reactive oxygen species;ko0…	K04441;K04441;K04441;K04441;K04441;K04441;K04441;K04441;K04441;K04441;K04441;K04441;K04441;K04441;K04441;K04441;K04441;K04441;K04441;K04441;K04441;K04441;K04441;K04441;K04441;K04441;K04441;K04441;K04441;K04441;K04441;K04441;K04441;K04441;K04441;K04441;K04441;K04441;K04441;K04441;K04441;K04441;K04441;K04441;K04441;K04441;K04441;K04441;K04441;K04441;K04441;K04441;K04441;K04441;K04441;K04441;K04441;…	GO:0005634//nucleus;GO:0005654//nucleoplasm;GO:0005737//cytoplasm	GO:0004672//protein kinase activity;GO:0004674//protein serine/threonine kinase activity;GO:0004707//MAP kinase activity;GO:0005524//ATP binding;GO:0016301//kinase activity;GO:0106310//protein serine kinase activity	GO:0000165//MAPK cascade;GO:0006468//protein phosphorylation;GO:0006970//response to osmotic stress;GO:0032755//positive regulation of interleukin-6 production;GO:0034644//cellular response to UV;GO:0035556//intracellular signal transduction;GO:0051403//stress-activated MAPK cascade;GO:0070301//cellular response to hydrogen peroxide;GO:0071347//cellular response to interleukin-1;GO:0072709//cellu…	--
ENSMUSG00000095362	112	142	107	102	131	105	74	79	90	99	125	91	30.702	35.546	26.259	30.404	31.334	27.168	14.508	24.31	32.712	22.799	30.323	23.08	30.2355	24.622	-0.296295483	0.058572274	1	Gm14325	predicted gene 14325 [Source:MGI Symbol;Acc:MGI:3702875]	-	-	-	-	GO:0005634//nucleus	GO:0000977//RNA polymerase II transcription regulatory region sequence-specific DNA binding;GO:0000981//DNA-binding transcription factor activity, RNA polymerase II-specific;GO:0046872//metal ion binding	GO:0006355//regulation of DNA-templated transcription;GO:0006357//regulation of transcription by RNA polymerase II	zf-C2H2
ENSMUSG00000050612	1	0	4	2	2	1	0	0	0	0	0	0	0.067	0	0.22	0.139	0.109	0.068	0	0	0	0	0	0	0.1005	0.001	-6.651051691	0.058697439	1	Txndc2	thioredoxin domain containing 2 (spermatozoa) [Source:MGI Symbol;Acc:MGI:2389312]	-	-	-	-	-	-	-	--
ENSMUSG00000041062	0	0	0	0	0	0	0	2	2	1	4	1	0	0	0	0	0	0	0	0.099	0.106	0.037	0.156	0.039	0.001	0.072833333	6.186526969	0.058697564	1	Mslnl	mesothelin-like [Source:MGI Symbol;Acc:MGI:3607710]	-	-	-	-	GO:0009986//cell surface;GO:0016020//membrane	GO:0003674//molecular_function	GO:0007155//cell adhesion;GO:0007160//cell-matrix adhesion	--
ENSMUSG00000032446	1	3	0	5	24	1	0	0	2	3	0	0	0.041	0.095	0	0.174	0.658	0.074	0	0	0.097	0.095	0	0	0.173666667	0.032	-2.440177062	0.058714677	1	Eomes	eomesodermin [Source:MGI Symbol;Acc:MGI:1201683]	-	-	-	-	GO:0000785//chromatin;GO:0005634//nucleus;GO:0005654//nucleoplasm	GO:0000977//RNA polymerase II transcription regulatory region sequence-specific DNA binding;GO:0000978//RNA polymerase II cis-regulatory region sequence-specific DNA binding;GO:0000981//DNA-binding transcription factor activity, RNA polymerase II-specific;GO:0001227//DNA-binding transcription repressor activity, RNA polymerase II-specific;GO:0003677//DNA binding;GO:0003682//chromatin binding;GO:0…	GO:0000122//negative regulation of transcription by RNA polymerase II;GO:0001706//endoderm formation;GO:0001707//mesoderm formation;GO:0001714//endodermal cell fate specification;GO:0001764//neuron migration;GO:0001824//blastocyst development;GO:0001829//trophectodermal cell differentiation;GO:0002250//adaptive immune response;GO:0002302//CD8-positive, alpha-beta T cell differentiation involved i…	T-box
ENSMUSG00000054072	30	33	23	23	30	25	15	13	11	28	20	22	1.219	1.265	0.773	0.937	1.1	0.979	0.774	0.65	0.632	1.013	0.732	0.763	1.0455	0.760666667	-0.458856771	0.059030107	1	Iigp1	interferon inducible GTPase 1 [Source:MGI Symbol;Acc:MGI:1926259]	-	-	-	-	GO:0005634//nucleus;GO:0005737//cytoplasm;GO:0005783//endoplasmic reticulum;GO:0005789//endoplasmic reticulum membrane;GO:0005794//Golgi apparatus;GO:0016020//membrane;GO:0020005//symbiont-containing vacuole membrane;GO:0031965//nuclear membrane;GO:0032580//Golgi cisterna membrane	GO:0003924//GTPase activity;GO:0005515//protein binding;GO:0005525//GTP binding;GO:0016787//hydrolase activity;GO:0019003//GDP binding;GO:0042802//identical protein binding	GO:0000045//autophagosome assembly;GO:0009617//response to bacterium;GO:0010506//regulation of autophagy;GO:0019221//cytokine-mediated signaling pathway;GO:0035458//cellular response to interferon-beta;GO:0042832//defense response to protozoan;GO:0045087//innate immune response;GO:0050829//defense response to Gram-negative bacterium	--
ENSMUSG00000058290	20	20	14	22	15	18	30	36	26	24	21	24	1.006	0.967	0.207	0.558	0.221	1.042	1.612	0.703	0.545	0.35	0.92	0.367	0.666833333	0.7495	0.168602255	0.059803327	1	Espl1	extra spindle pole bodies 1, separase [Source:MGI Symbol;Acc:MGI:2146156]	Human Diseases;Cellular Processes;Cellular Processes	Infectious disease: viral;Cell growth and death;Cell growth and death	ko05166//Human T-cell leukemia virus 1 infection;ko04110//Cell cycle;ko04114//Oocyte meiosis	K02365;K02365;K02365	GO:0005634//nucleus;GO:0005737//cytoplasm;GO:0005813//centrosome;GO:0072686//mitotic spindle	GO:0004197//cysteine-type endopeptidase activity;GO:0008233//peptidase activity;GO:0008234//cysteine-type peptidase activity;GO:0016787//hydrolase activity	GO:0000070//mitotic sister chromatid segregation;GO:0000212//meiotic spindle organization;GO:0000278//mitotic cell cycle;GO:0000280//nuclear division;GO:0006508//proteolysis;GO:0007059//chromosome segregation;GO:0007127//meiosis I;GO:0045143//homologous chromosome segregation;GO:0051307//meiotic chromosome separation;GO:0098813//nuclear chromosome segregation	--
ENSMUSG00000035860	51	26	28	22	57	44	10	22	13	22	29	48	2.054	0.988	0.933	0.925	1.885	1.821	0.449	0.966	0.613	0.721	1.008	1.65	1.434333333	0.901166667	-0.670514484	0.059864933	1	Cdhr3	cadherin-related family member 3 [Source:MGI Symbol;Acc:MGI:1916014]	-	-	-	-	GO:0005886//plasma membrane;GO:0016020//membrane	GO:0005509//calcium ion binding	GO:0007155//cell adhesion;GO:0007156//homophilic cell adhesion via plasma membrane adhesion molecules	--
ENSMUSG00000025348	300	368	284	282	381	316	259	369	323	553	447	426	8.89	10.592	6.846	8.693	9.27	9.582	8.518	13.275	11.161	13.29	11.408	11.008	8.978833333	11.44333333	0.349907451	0.060011929	1	Itga7	integrin alpha 7 [Source:MGI Symbol;Acc:MGI:102700]	Environmental Information Processing;Human Diseases;Cellular Processes;Cellular Processes;Cellular Processes;Human Diseases;Human Diseases;Environmental Information Processing;Human Diseases	Signal transduction;Infectious disease: viral;Cell motility;Cell motility;Cellular community - eukaryotes;Cardiovascular disease;Cardiovascular disease;Signaling molecules and interaction;Cardiovascular disease	ko04151//PI3K-Akt signaling pathway;ko05165//Human papillomavirus infection;ko04820//Cytoskeleton in muscle cells;ko04810//Regulation of actin cytoskeleton;ko04510//Focal adhesion;ko05414//Dilated cardiomyopathy;ko05410//Hypertrophic cardiomyopathy;ko04512//ECM-receptor interaction;ko05412//Arrhythmogenic right ventricular cardiomyopathy	K06583;K06583;K06583;K06583;K06583;K06583;K06583;K06583;K06583	GO:0005886//plasma membrane;GO:0008305//integrin complex;GO:0016020//membrane	-	GO:0007155//cell adhesion;GO:0007229//integrin-mediated signaling pathway;GO:0034113//heterotypic cell-cell adhesion;GO:0035987//endodermal cell differentiation	--
ENSMUSG00000036422	1514	1407	1266	1255	1358	1171	1337	1503	1145	1949	1788	1656	46.543	40.671	31.94	40.507	33.802	36.412	45.147	49.776	40.996	48.459	47.18	43.162	38.3125	45.78666667	0.25711237	0.060135836	1	Pcdh8	protocadherin 8 [Source:MGI Symbol;Acc:MGI:1306800]	-	-	-	-	GO:0005886//plasma membrane;GO:0016020//membrane;GO:0030425//dendrite;GO:0042734//presynaptic membrane;GO:0042995//cell projection;GO:0045202//synapse;GO:0045211//postsynaptic membrane;GO:0098685//Schaffer collateral - CA1 synapse;GO:0098978//glutamatergic synapse	GO:0005509//calcium ion binding	GO:0001756//somitogenesis;GO:0007155//cell adhesion;GO:0007156//homophilic cell adhesion via plasma membrane adhesion molecules;GO:0007268//chemical synaptic transmission;GO:0016331//morphogenesis of embryonic epithelium;GO:0050804//modulation of chemical synaptic transmission;GO:0099179//regulation of synaptic membrane adhesion	--
ENSMUSG00000022364	64	47	57	41	46	66	60	51	58	92	101	67	2.58	1.987	2.191	1.538	2.095	3.701	3.211	2.197	2.438	2.869	3.684	2.416	2.348666667	2.8025	0.254872399	0.060440523	1	Tbc1d31	TBC1 domain family, member 31 [Source:MGI Symbol;Acc:MGI:2684931]	-	-	-	-	GO:0005737//cytoplasm;GO:0005813//centrosome;GO:0005856//cytoskeleton;GO:0034451//centriolar satellite;GO:0036064//ciliary basal body;GO:0042995//cell projection	GO:0003674//molecular_function;GO:0005515//protein binding;GO:0060090//molecular adaptor activity	GO:0008150//biological_process;GO:0030030//cell projection organization;GO:0060271//cilium assembly	--
ENSMUSG00000038570	29	32	37	20	22	25	7	14	21	27	23	15	7.003	6.958	7.286	4.602	4.104	5.329	1.562	2.545	6.522	4.633	4.839	3.203	5.880333333	3.884	-0.598354737	0.060580243	1	Saxo2	stabilizer of axonemal microtubules 2 [Source:MGI Symbol;Acc:MGI:1914618]	-	-	-	-	GO:0005634//nucleus;GO:0005814//centriole;GO:0005856//cytoskeleton;GO:0005879//axonemal microtubule;GO:0036064//ciliary basal body;GO:0036126//sperm flagellum	GO:0008017//microtubule binding	-	--
ENSMUSG00000053746	24	19	24	16	18	16	21	20	24	40	30	39	2.998	2.24	2.48	2.056	1.846	2.054	2.928	2.724	3.508	4.068	3.236	4.158	2.279	3.437	0.592748927	0.060586448	1	Ptrh1	peptidyl-tRNA hydrolase 1 homolog [Source:MGI Symbol;Acc:MGI:1913779]	-	-	-	-	GO:0005739//mitochondrion	GO:0004045//aminoacyl-tRNA hydrolase activity;GO:0016787//hydrolase activity	GO:0072344//rescue of stalled ribosome	--
ENSMUSG00000078974	553	558	599	503	726	533	282	383	434	625	608	477	79.242	76.998	67.949	78.136	85.895	78.617	42.623	59.318	76.114	72.604	73.606	58.632	77.80616667	63.81616667	-0.285962552	0.060600746	1	Sec61g	SEC61 translocon subunit gamma [Source:MGI Symbol;Acc:MGI:1202066]	Cellular Processes;Genetic Information Processing;Genetic Information Processing	Transport and catabolism;Folding, sorting and degradation;Folding, sorting and degradation	ko04145//Phagosome;ko04141//Protein processing in endoplasmic reticulum;ko03060//Protein export	K07342;K07342;K07342	GO:0005783//endoplasmic reticulum;GO:0005789//endoplasmic reticulum membrane;GO:0016020//membrane;GO:0071261//Ssh1 translocon complex	GO:0008320//protein transmembrane transporter activity;GO:0043022//ribosome binding	GO:0006605//protein targeting;GO:0006886//intracellular protein transport;GO:0015031//protein transport;GO:0031204//post-translational protein targeting to membrane, translocation;GO:0071806//protein transmembrane transport	--
ENSMUSG00000022657	3	0	4	1	1	1	0	0	0	0	0	0	0.163	0	0.18	0.057	0.045	0.056	0	0	0	0	0	0	0.0835	0.001	-6.383704292	0.060685458	1	Cd96	CD96 antigen [Source:MGI Symbol;Acc:MGI:1934368]	-	-	-	-	GO:0005737//cytoplasm;GO:0016020//membrane	GO:0005515//protein binding	GO:0002728//negative regulation of natural killer cell cytokine production;GO:0006954//inflammatory response;GO:0007155//cell adhesion;GO:0007160//cell-matrix adhesion;GO:0032496//response to lipopolysaccharide;GO:0032689//negative regulation of type II interferon production	--
ENSMUSG00000059742	692	661	621	718	646	484	455	448	367	710	545	624	6.303	6.057	4.668	6.939	4.985	4.489	4.654	4.473	4.333	5.367	4.336	5.154	5.5735	4.7195	-0.23994956	0.060728501	1	Kcnh7	potassium voltage-gated channel, subfamily H (eag-related), member 7 [Source:MGI Symbol;Acc:MGI:2159566]	-	-	-	-	GO:0005886//plasma membrane;GO:0016020//membrane;GO:0034702//monoatomic ion channel complex	GO:0005216//monoatomic ion channel activity;GO:0005242//inward rectifier potassium channel activity;GO:0005249//voltage-gated potassium channel activity;GO:0005267//potassium channel activity;GO:0020037//heme binding;GO:0044877//protein-containing complex binding	GO:0006811//monoatomic ion transport;GO:0006813//potassium ion transport;GO:0007623//circadian rhythm;GO:0042391//regulation of membrane potential;GO:0055085//transmembrane transport;GO:0071805//potassium ion transmembrane transport	--
ENSMUSG00000095079	0	2	3	0	22	8	0	0	0	0	3	0	0	0.204	0.268	0	1.953	0.889	0	0	0	0	0.28	0	0.552333333	0.046666667	-3.56507487	0.060755564	1	Igha	immunoglobulin heavy constant alpha [Source:MGI Symbol;Acc:MGI:96444]	-	-	-	-	GO:0042571//immunoglobulin complex, circulating	GO:0003823//antigen binding;GO:0034987//immunoglobulin receptor binding	GO:0002385//mucosal immune response;GO:0002455//humoral immune response mediated by circulating immunoglobulin;GO:0006958//complement activation, classical pathway;GO:0016064//immunoglobulin mediated immune response;GO:0019731//antibacterial humoral response	--
ENSMUSG00000036330	4	1	3	0	7	7	0	0	1	0	1	3	0.153	0.036	0.095	0	0.219	0.275	0	0	0.045	0	0.033	0.098	0.129666667	0.029333333	-2.144194726	0.060830658	1	Slc18a1	solute carrier family 18 (vesicular monoamine), member 1 [Source:MGI Symbol;Acc:MGI:106684]	Human Diseases;Human Diseases;Organismal Systems;Organismal Systems;Organismal Systems;Human Diseases;Human Diseases	Neurodegenerative disease;Substance dependence;Nervous system;Nervous system;Nervous system;Substance dependence;Substance dependence	ko05012//Parkinson disease;ko05034//Alcoholism;ko04726//Serotonergic synapse;ko04728//Dopaminergic synapse;ko04721//Synaptic vesicle cycle;ko05031//Amphetamine addiction;ko05030//Cocaine addiction	K08155;K08155;K08155;K08155;K08155;K08155;K08155	GO:0016020//membrane;GO:0030672//synaptic vesicle membrane;GO:0031410//cytoplasmic vesicle;GO:0043195//terminal bouton;GO:0045202//synapse	GO:0005335//serotonin:sodium:chloride symporter activity;GO:0015311//monoamine:proton antiporter activity;GO:0019899//enzyme binding;GO:0022857//transmembrane transporter activity;GO:0042910//xenobiotic transmembrane transporter activity	GO:0006836//neurotransmitter transport;GO:0006837//serotonin transport;GO:0015842//aminergic neurotransmitter loading into synaptic vesicle;GO:0033603//positive regulation of dopamine secretion;GO:0042908//xenobiotic transport;GO:0051610//serotonin uptake;GO:0051612//negative regulation of serotonin uptake;GO:0051649//establishment of localization in cell;GO:0055085//transmembrane transport;GO:19…	--
ENSMUSG00000095195	10	12	19	24	32	15	12	17	13	12	4	7	0.552	0.629	0.897	1.418	1.497	0.884	0.789	1.04	0.845	0.547	0.209	0.359	0.9795	0.6315	-0.633262758	0.06083125	1	Gm3005	predicted gene 3005 [Source:MGI Symbol;Acc:MGI:3781183]	-	-	-	-	-	-	-	--
ENSMUSG00000096446	5	13	4	0	1	1	0	0	2	3	0	0	0.338	0.829	0.223	0	0.055	0.069	0	0	0.158	0.165	0	0	0.252333333	0.053833333	-2.228759135	0.061363609	1	Gm8104	predicted gene 8104 [Source:MGI Symbol;Acc:MGI:3649000]	-	-	-	-	-	-	-	--
ENSMUSG00000068220	372	427	546	344	472	346	248	216	307	467	374	390	55.417	60.06	67.286	53.409	57.61	52.857	41.145	35.005	53.399	56.762	48.156	49.486	57.77316667	47.3255	-0.287781826	0.06139022	1	Lgals1	lectin, galactose binding, soluble 1 [Source:MGI Symbol;Acc:MGI:96777]	-	-	-	-	GO:0005576//extracellular region;GO:0005615//extracellular space;GO:0005737//cytoplasm;GO:0005829//cytosol;GO:0005886//plasma membrane;GO:0009986//cell surface;GO:0062023//collagen-containing extracellular matrix;GO:1990724//galectin complex	GO:0005515//protein binding;GO:0005534//galactose binding;GO:0030246//carbohydrate binding;GO:0030395//lactose binding;GO:0042802//identical protein binding;GO:0043236//laminin binding;GO:0048018//receptor ligand activity	GO:0002317//plasma cell differentiation;GO:0006915//apoptotic process;GO:0007157//heterophilic cell-cell adhesion via plasma membrane cell adhesion molecules;GO:0010812//negative regulation of cell-substrate adhesion;GO:0010977//negative regulation of neuron projection development;GO:0031295//T cell costimulation;GO:0034120//positive regulation of erythrocyte aggregation;GO:0043065//positive regu…	--
ENSMUSG00000026387	1	2	2	3	0	2	9	5	6	2	2	5	0.065	0.123	0.098	0.192	0	0.134	0.657	0.356	0.459	0.106	0.113	0.252	0.102	0.323833333	1.666682343	0.061419622	1	Sctr	secretin receptor [Source:MGI Symbol;Acc:MGI:2441720]	Environmental Information Processing;Organismal Systems;Organismal Systems	Signaling molecules and interaction;Digestive system;Digestive system	ko04080//Neuroactive ligand-receptor interaction;ko04972//Pancreatic secretion;ko04976//Bile secretion	K04588;K04588;K04588	GO:0005881//cytoplasmic microtubule;GO:0005886//plasma membrane;GO:0016020//membrane	GO:0004888//transmembrane signaling receptor activity;GO:0004930//G protein-coupled receptor activity;GO:0008528//G protein-coupled peptide receptor activity;GO:0015055//secretin receptor activity;GO:0017046//peptide hormone binding;GO:0042277//peptide binding	GO:0002024//diet induced thermogenesis;GO:0007166//cell surface receptor signaling pathway;GO:0007186//G protein-coupled receptor signaling pathway;GO:0007188//adenylate cyclase-modulating G protein-coupled receptor signaling pathway;GO:0007189//adenylate cyclase-activating G protein-coupled receptor signaling pathway;GO:0009992//intracellular water homeostasis;GO:0031667//response to nutrient le…	--
ENSMUSG00000043873	4	2	1	3	12	6	0	4	0	0	2	2	0.432	0.232	0.102	0.288	1.114	0.757	0	0.522	0	0	0.195	0.21	0.4875	0.1545	-1.657795381	0.061507438	1	Chil5	chitinase-like 5 [Source:MGI Symbol;Acc:MGI:2676649]	-	-	-	-	GO:0005576//extracellular region	GO:0004568//chitinase activity;GO:0008061//chitin binding	GO:0005975//carbohydrate metabolic process;GO:0006032//chitin catabolic process	--
ENSMUSG00000066278	583	564	502	564	630	493	530	581	555	822	722	713	27.492	25.118	19.589	27.786	24.376	23.877	27.904	29.877	30.612	31.555	29.404	28.685	24.70633333	29.67283333	0.264261774	0.061512538	1	Vps37b	vacuolar protein sorting 37B [Source:MGI Symbol;Acc:MGI:1916724]	Cellular Processes	Transport and catabolism	ko04144//Endocytosis	K12185	GO:0000813//ESCRT I complex;GO:0005737//cytoplasm;GO:0005768//endosome;GO:0005886//plasma membrane;GO:0010008//endosome membrane;GO:0016020//membrane;GO:0030496//midbody;GO:0031902//late endosome membrane	GO:0048306//calcium-dependent protein binding	GO:0006612//protein targeting to membrane;GO:0006623//protein targeting to vacuole;GO:0009056//catabolic process;GO:0015031//protein transport;GO:0019076//viral release from host cell;GO:0043162//ubiquitin-dependent protein catabolic process via the multivesicular body sorting pathway;GO:1903774//positive regulation of viral budding via host ESCRT complex	--
ENSMUSG00000032528	337	301	393	272	329	351	399	359	307	427	413	427	8.176	6.891	7.888	6.892	6.553	8.751	10.803	9.495	8.715	8.434	8.651	8.842	7.525166667	9.156666667	0.28309897	0.061602267	1	Vipr1	vasoactive intestinal peptide receptor 1 [Source:MGI Symbol;Acc:MGI:109272]	Environmental Information Processing	Signaling molecules and interaction	ko04080//Neuroactive ligand-receptor interaction	K04589	GO:0005886//plasma membrane;GO:0016020//membrane;GO:0043235//receptor complex	GO:0004888//transmembrane signaling receptor activity;GO:0004930//G protein-coupled receptor activity;GO:0004999//vasoactive intestinal polypeptide receptor activity;GO:0008528//G protein-coupled peptide receptor activity;GO:0017046//peptide hormone binding	GO:0007166//cell surface receptor signaling pathway;GO:0007186//G protein-coupled receptor signaling pathway;GO:0007187//G protein-coupled receptor signaling pathway, coupled to cyclic nucleotide second messenger;GO:0007188//adenylate cyclase-modulating G protein-coupled receptor signaling pathway	--
ENSMUSG00000045316	307	330	330	285	391	309	202	242	227	356	297	296	24.788	25.143	22.042	24.032	25.919	25.638	18.201	21.3	21.444	23.4	20.703	20.398	24.59366667	20.90766667	-0.234254779	0.06163151	1	Fahd1	fumarylacetoacetate hydrolase domain containing 1 [Source:MGI Symbol;Acc:MGI:1915886]	Metabolism;Metabolism	Global and overview maps;Amino acid metabolism	ko01100//Metabolic pathways;ko00350//Tyrosine metabolism	K01557;K01557	GO:0005654//nucleoplasm;GO:0005737//cytoplasm;GO:0005739//mitochondrion;GO:0005743//mitochondrial inner membrane;GO:0005759//mitochondrial matrix;GO:0005829//cytosol	GO:0003824//catalytic activity;GO:0008948//oxaloacetate decarboxylase activity;GO:0016787//hydrolase activity;GO:0016829//lyase activity;GO:0016853//isomerase activity;GO:0018773//acetylpyruvate hydrolase activity;GO:0034545//fumarylpyruvate hydrolase activity;GO:0046872//metal ion binding;GO:0047621//acylpyruvate hydrolase activity;GO:0050163//oxaloacetate tautomerase activity	GO:0006090//pyruvate metabolic process;GO:0006107//oxaloacetate metabolic process	--
ENSMUSG00000026385	3013	2922	3326	2422	3409	2638	1687	2060	2184	3003	2952	2899	629.959	577.399	575.904	529.273	585.556	566.917	393.729	469.908	534.59	511.871	533.37	518.076	577.5013333	493.5906667	-0.226509163	0.061989665	1	Dbi	diazepam binding inhibitor [Source:MGI Symbol;Acc:MGI:94865]	Organismal Systems	Endocrine system	ko03320//PPAR signaling pathway	K08762	GO:0005615//extracellular space;GO:0005739//mitochondrion;GO:0005783//endoplasmic reticulum;GO:0005794//Golgi apparatus;GO:0008021//synaptic vesicle;GO:0043292//contractile fiber	GO:0000062//fatty-acyl-CoA binding;GO:0008289//lipid binding;GO:0030156//benzodiazepine receptor binding	GO:0001662//behavioral fear response;GO:0001942//hair follicle development;GO:0006631//fatty acid metabolic process;GO:0006641//triglyceride metabolic process;GO:0007611//learning or memory;GO:0014009//glial cell proliferation;GO:0021670//lateral ventricle development;GO:0031999//negative regulation of fatty acid beta-oxidation;GO:0032228//regulation of synaptic transmission, GABAergic;GO:0043588…	--
ENSMUSG00000022890	2218	2268	2614	2107	2835	2068	1546	1866	1798	2364	2375	2100	330.226	321.029	320.651	327.129	346.636	316.207	257.774	301.559	312.607	286.136	304.621	265.842	326.9796667	288.0898333	-0.182682175	0.062198923	1	Atp5pf	ATP synthase peripheral stalk subunit F6 [Source:MGI Symbol;Acc:MGI:107777]	Metabolism;Human Diseases;Human Diseases;Human Diseases;Human Diseases;Human Diseases;Human Diseases;Organismal Systems;Human Diseases;Human Diseases;Metabolism	Global and overview maps;Neurodegenerative disease;Neurodegenerative disease;Neurodegenerative disease;Neurodegenerative disease;Neurodegenerative disease;Neurodegenerative disease;Environmental adaptation;Cancer: overview;Cardiovascular disease;Energy metabolism	ko01100//Metabolic pathways;ko05022//Pathways of neurodegeneration - multiple diseases;ko05010//Alzheimer disease;ko05014//Amyotrophic lateral sclerosis;ko05016//Huntington disease;ko05020//Prion disease;ko05012//Parkinson disease;ko04714//Thermogenesis;ko05208//Chemical carcinogenesis - reactive oxygen species;ko05415//Diabetic cardiomyopathy;ko00190//Oxidative phosphorylation	K02131;K02131;K02131;K02131;K02131;K02131;K02131;K02131;K02131;K02131;K02131	GO:0000276//mitochondrial proton-transporting ATP synthase complex, coupling factor F(o);GO:0005615//extracellular space;GO:0005739//mitochondrion;GO:0005743//mitochondrial inner membrane;GO:0009986//cell surface;GO:0045259//proton-transporting ATP synthase complex;GO:0045263//proton-transporting ATP synthase complex, coupling factor F(o)	GO:0015078//proton transmembrane transporter activity;GO:0016887//ATP hydrolysis activity;GO:0044877//protein-containing complex binding;GO:0046933//proton-transporting ATP synthase activity, rotational mechanism	GO:0010460//positive regulation of heart rate;GO:0015986//proton motive force-driven ATP synthesis;GO:0032307//negative regulation of prostaglandin secretion;GO:0042776//proton motive force-driven mitochondrial ATP synthesis;GO:0045777//positive regulation of blood pressure;GO:1900139//negative regulation of arachidonic acid secretion;GO:1902600//proton transmembrane transport	--
ENSMUSG00000081225	79	70	109	83	76	75	25	42	38	87	76	84	5.381	4.411	6.097	5.857	4.167	5.147	1.863	3.057	3	4.755	4.392	4.809	5.176666667	3.646	-0.505708863	0.062288536	1	Cyp2j12	cytochrome P450, family 2, subfamily j, polypeptide 12 [Source:MGI Symbol;Acc:MGI:3717097]	Metabolism;Human Diseases;Organismal Systems;Organismal Systems;Metabolism;Organismal Systems;Metabolism	Global and overview maps;Cardiovascular disease;Nervous system;Sensory system;Lipid metabolism;Endocrine system;Lipid metabolism	ko01100//Metabolic pathways;ko05417//Lipid and atherosclerosis;ko04726//Serotonergic synapse;ko04750//Inflammatory mediator regulation of TRP channels;ko00590//Arachidonic acid metabolism;ko04913//Ovarian steroidogenesis;ko00591//Linoleic acid metabolism	K07418;K07418;K07418;K07418;K07418;K07418;K07418	GO:0005737//cytoplasm;GO:0005783//endoplasmic reticulum;GO:0016020//membrane;GO:0043231//intracellular membrane-bounded organelle	GO:0004497//monooxygenase activity;GO:0005506//iron ion binding;GO:0016705//oxidoreductase activity, acting on paired donors, with incorporation or reduction of molecular oxygen;GO:0016712//oxidoreductase activity, acting on paired donors, with incorporation or reduction of molecular oxygen, reduced flavin or flavoprotein as one donor, and incorporation of one atom of oxygen;GO:0020037//heme bind…	GO:0006082//organic acid metabolic process;GO:0006805//xenobiotic metabolic process	--
ENSMUSG00000020935	657	702	788	718	798	632	773	742	628	962	914	1032	47.918	51.442	49.096	54.87	48.552	49.59	66.131	60.171	53.076	56.109	58.108	65.31	50.24466667	59.8175	0.25159715	0.062573931	1	Dcakd	dephospho-CoA kinase domain containing [Source:MGI Symbol;Acc:MGI:1915337]	-	-	-	-	GO:0005739//mitochondrion	GO:0004140//dephospho-CoA kinase activity;GO:0005524//ATP binding	GO:0015937//coenzyme A biosynthetic process	--
ENSMUSG00000064367	49265	51356	69957	49994	72664	55999	49326	47332	39709	52495	52731	57054	3212.308	3159.947	3773.556	3404.374	3889.948	3752.113	3589.298	3364.333	3029.335	2786.468	2968.353	3175.193	3532.041	3152.163333	-0.164159798	0.06273329	1	mt-Nd5	mitochondrially encoded NADH dehydrogenase 5 [Source:MGI Symbol;Acc:MGI:102496]	Metabolism;Human Diseases;Human Diseases;Human Diseases;Human Diseases;Human Diseases;Human Diseases;Organismal Systems;Human Diseases;Human Diseases;Organismal Systems;Metabolism	Global and overview maps;Neurodegenerative disease;Neurodegenerative disease;Neurodegenerative disease;Neurodegenerative disease;Neurodegenerative disease;Neurodegenerative disease;Environmental adaptation;Cancer: overview;Cardiovascular disease;Nervous system;Energy metabolism	ko01100//Metabolic pathways;ko05022//Pathways of neurodegeneration - multiple diseases;ko05010//Alzheimer disease;ko05014//Amyotrophic lateral sclerosis;ko05016//Huntington disease;ko05020//Prion disease;ko05012//Parkinson disease;ko04714//Thermogenesis;ko05208//Chemical carcinogenesis - reactive oxygen species;ko05415//Diabetic cardiomyopathy;ko04723//Retrograde endocannabinoid signaling;ko00190…	K03883;K03883;K03883;K03883;K03883;K03883;K03883;K03883;K03883;K03883;K03883;K03883	GO:0005739//mitochondrion;GO:0005743//mitochondrial inner membrane;GO:0016020//membrane;GO:0045271//respiratory chain complex I	GO:0003954//NADH dehydrogenase activity;GO:0008137//NADH dehydrogenase (ubiquinone) activity;GO:0016491//oxidoreductase activity	GO:0001666//response to hypoxia;GO:0006120//mitochondrial electron transport, NADH to ubiquinone;GO:0009060//aerobic respiration;GO:0015990//electron transport coupled proton transport;GO:0032981//mitochondrial respiratory chain complex I assembly;GO:0042542//response to hydrogen peroxide;GO:0042773//ATP synthesis coupled electron transport;GO:0042776//proton motive force-driven mitochondrial ATP…	--
ENSMUSG00000021453	215	221	226	198	229	192	116	181	137	204	212	199	23.876	23.159	20.762	22.963	20.878	21.909	14.376	21.911	17.8	18.442	20.325	18.861	22.25783333	18.61916667	-0.257524658	0.06301205	1	Gadd45g	growth arrest and DNA-damage-inducible 45 gamma [Source:MGI Symbol;Acc:MGI:1346325]	Human Diseases;Environmental Information Processing;Human Diseases;Human Diseases;Cellular Processes;Human Diseases;Cellular Processes;Human Diseases;Human Diseases;Cellular Processes;Environmental Information Processing;Environmental Information Processing;Human Diseases;Human Diseases;Human Diseases;Human Diseases;Cellular Processes;Human Diseases;Human Diseases;Human Diseases;Human Diseases;Hu…	Cancer: overview;Signal transduction;Infectious disease: viral;Cancer: overview;Cell growth and death;Cancer: specific types;Cell growth and death;Cancer: specific types;Cancer: specific types;Cell growth and death;Signal transduction;Signal transduction;Cancer: specific types;Cancer: specific types;Cancer: specific types;Cancer: specific types;Cell growth and death;Cancer: specific types;Cancer:…	ko05200//Pathways in cancer;ko04010//MAPK signaling pathway;ko05169//Epstein-Barr virus infection;ko05202//Transcriptional misregulation in cancer;ko04218//Cellular senescence;ko05225//Hepatocellular carcinoma;ko04110//Cell cycle;ko05226//Gastric cancer;ko05224//Breast cancer;ko04210//Apoptosis;ko04068//FoxO signaling pathway;ko04064//NF-kappa B signaling pathway;ko05222//Small cell lung cancer;k…	K04402;K04402;K04402;K04402;K04402;K04402;K04402;K04402;K04402;K04402;K04402;K04402;K04402;K04402;K04402;K04402;K04402;K04402;K04402;K04402;K04402;K04402;K04402	GO:0005634//nucleus;GO:0005737//cytoplasm	-	GO:0043065//positive regulation of apoptotic process;GO:0046330//positive regulation of JNK cascade;GO:0051726//regulation of cell cycle;GO:1900745//positive regulation of p38MAPK cascade	--
ENSMUSG00000020604	435	452	624	401	476	409	256	317	253	450	458	504	16.616	15.696	18.986	15.411	14.327	15.68	10.513	12.716	10.893	13.48	14.55	15.83	16.11933333	12.997	-0.310613423	0.063416311	1	Arsg	arylsulfatase G [Source:MGI Symbol;Acc:MGI:1921258]	Cellular Processes	Transport and catabolism	ko04142//Lysosome	K12381	GO:0005615//extracellular space;GO:0005764//lysosome;GO:0005783//endoplasmic reticulum	GO:0004065//arylsulfatase activity;GO:0016787//hydrolase activity;GO:0033889//N-sulfoglucosamine-3-sulfatase activity;GO:0046872//metal ion binding	GO:0006790//sulfur compound metabolic process;GO:0007040//lysosome organization;GO:0010001//glial cell differentiation;GO:0010467//gene expression;GO:0048872//homeostasis of number of cells;GO:0051402//neuron apoptotic process;GO:0060041//retina development in camera-type eye	--
ENSMUSG00000022150	159	207	181	121	136	135	128	108	111	140	131	144	4.92	6.326	5.907	4.229	4.44	6.518	4.553	4.308	4.767	3.775	3.81	3.933	5.39	4.191	-0.362990752	0.063424793	1	Dab2	disabled 2, mitogen-responsive phosphoprotein [Source:MGI Symbol;Acc:MGI:109175]	Cellular Processes	Transport and catabolism	ko04144//Endocytosis	K12475	GO:0001650//fibrillar center;GO:0005886//plasma membrane;GO:0005905//clathrin-coated pit;GO:0030136//clathrin-coated vesicle;GO:0030665//clathrin-coated vesicle membrane;GO:0043231//intracellular membrane-bounded organelle;GO:0048471//perinuclear region of cytoplasm	GO:0035615//clathrin adaptor activity;GO:0038024//cargo receptor activity;GO:0046332//SMAD binding;GO:0050750//low-density lipoprotein particle receptor binding	GO:0000122//negative regulation of transcription by RNA polymerase II;GO:0007179//transforming growth factor beta receptor signaling pathway;GO:0010718//positive regulation of epithelial to mesenchymal transition;GO:0010977//negative regulation of neuron projection development;GO:0016192//vesicle-mediated transport;GO:0030154//cell differentiation;GO:0030308//negative regulation of cell growth;GO…	--
ENSMUSG00000051331	2546	2848	2945	2571	3009	2479	3132	2895	2620	3355	3709	2972	26.394	27.636	25.389	27.819	25.902	27.022	37.539	32.853	30.981	28.954	33.051	26.486	26.69366667	31.644	0.245434488	0.063557632	1	Cacna1c	calcium channel, voltage-dependent, L type, alpha 1C subunit [Source:MGI Symbol;Acc:MGI:103013]	Human Diseases;Human Diseases;Environmental Information Processing;Human Diseases;Environmental Information Processing;Environmental Information Processing;Human Diseases;Environmental Information Processing;Human Diseases;Organismal Systems;Organismal Systems;Organismal Systems;Organismal Systems;Organismal Systems;Organismal Systems;Organismal Systems;Organismal Systems;Organismal Systems;Organ…	Neurodegenerative disease;Neurodegenerative disease;Signal transduction;Neurodegenerative disease;Signal transduction;Signal transduction;Cancer: overview;Signal transduction;Endocrine and metabolic disease;Circulatory system;Endocrine system;Nervous system;Circulatory system;Nervous system;Nervous system;Endocrine system;Nervous system;Nervous system;Endocrine system;Cardiovascular disease;Cardi…	ko05022//Pathways of neurodegeneration - multiple diseases;ko05010//Alzheimer disease;ko04010//MAPK signaling pathway;ko05020//Prion disease;ko04020//Calcium signaling pathway;ko04024//cAMP signaling pathway;ko05207//Chemical carcinogenesis - receptor activation;ko04022//cGMP-PKG signaling pathway;ko04934//Cushing syndrome;ko04261//Adrenergic signaling in cardiomyocytes;ko04921//Oxytocin signalin…	K04850;K04850;K04850;K04850;K04850;K04850;K04850;K04850;K04850;K04850;K04850;K04850;K04850;K04850;K04850;K04850;K04850;K04850;K04850;K04850;K04850;K04850;K04850;K04850;K04850;K04850;K04850;K04850;K04850;K04850;K04850;K04850;K04850;K04850	GO:0002095//caveolar macromolecular signaling complex;GO:0005737//cytoplasm;GO:0005886//plasma membrane;GO:0005891//voltage-gated calcium channel complex;GO:0009986//cell surface;GO:0014069//postsynaptic density;GO:0016020//membrane;GO:0030018//Z disc;GO:0030315//T-tubule;GO:0030424//axon;GO:0030425//dendrite;GO:0032991//protein-containing complex;GO:0034702//monoatomic ion channel complex;GO:004…	GO:0005216//monoatomic ion channel activity;GO:0005245//voltage-gated calcium channel activity;GO:0005262//calcium channel activity;GO:0005515//protein binding;GO:0005516//calmodulin binding;GO:0008331//high voltage-gated calcium channel activity;GO:0019899//enzyme binding;GO:0019904//protein domain specific binding;GO:0031369//translation initiation factor binding;GO:0044325//transmembrane trans…	GO:0002520//immune system development;GO:0006811//monoatomic ion transport;GO:0006816//calcium ion transport;GO:0006874//intracellular calcium ion homeostasis;GO:0006887//exocytosis;GO:0006939//smooth muscle contraction;GO:0007204//positive regulation of cytosolic calcium ion concentration;GO:0007268//chemical synaptic transmission;GO:0007507//heart development;GO:0007628//adult walking behavior;…	--
ENSMUSG00000036412	29	34	6	20	13	22	24	34	24	39	42	29	1.159	1.283	0.198	0.835	0.427	0.904	1.071	1.482	1.123	1.269	1.45	0.99	0.801	1.230833333	0.619761273	0.063592041	1	Arsi	arylsulfatase i [Source:MGI Symbol;Acc:MGI:2670959]	-	-	-	-	GO:0005575//cellular_component;GO:0005576//extracellular region;GO:0005783//endoplasmic reticulum	GO:0008484//sulfuric ester hydrolase activity;GO:0016787//hydrolase activity;GO:0046872//metal ion binding	-	--
ENSMUSG00000096257	0	27	16	8	12	11	2	5	1	11	10	3	0	2.839	1.494	0.943	1.084	1.266	0.252	0.615	0.132	1.01	0.974	0.32	1.271	0.5505	-1.207149561	0.063692397	1	Ccer2	coiled-coil glutamate-rich protein 2 [Source:MGI Symbol;Acc:MGI:3645242]	-	-	-	-	GO:0005575//cellular_component	GO:0003674//molecular_function	GO:0008150//biological_process	--
ENSMUSG00000026220	96	81	136	102	134	104	134	150	103	186	127	122	3.56	2.835	4.172	3.95	6.134	3.963	9.737	6.064	6.592	5.615	4.066	3.862	4.102333333	5.989333333	0.545950705	0.063755523	1	Slc16a14	solute carrier family 16 (monocarboxylic acid transporters), member 14 [Source:MGI Symbol;Acc:MGI:1919031]	-	-	-	-	GO:0005886//plasma membrane;GO:0016020//membrane	GO:0008028//monocarboxylic acid transmembrane transporter activity;GO:0015293//symporter activity;GO:0022857//transmembrane transporter activity	GO:0015718//monocarboxylic acid transport;GO:0055085//transmembrane transport	--
ENSMUSG00000041669	16	15	25	22	21	14	18	1	12	15	14	4	2.411	1.565	2.379	2.68	2.661	1.677	2.292	0.143	1.995	1.53	1.4	0.46	2.228833333	1.303333333	-0.774082633	0.064148175	1	Prima1	proline rich membrane anchor 1 [Source:MGI Symbol;Acc:MGI:1926097]	-	-	-	-	GO:0016020//membrane	-	-	--
ENSMUSG00000042258	0	11	1	0	4	0	0	0	0	1	1	0	0	0.491	0.039	0	0.256	0	0	0	0	0.038	0.041	0	0.131	0.013166667	-3.314604754	0.064312283	1	Isl1	ISL1 transcription factor, LIM/homeodomain [Source:MGI Symbol;Acc:MGI:101791]	Cellular Processes	Cellular community - eukaryotes	ko04550//Signaling pathways regulating pluripotency of stem cells	K09370	GO:0000785//chromatin;GO:0005634//nucleus;GO:0005654//nucleoplasm;GO:0005667//transcription regulator complex;GO:0005737//cytoplasm	GO:0000976//transcription cis-regulatory region binding;GO:0000978//RNA polymerase II cis-regulatory region sequence-specific DNA binding;GO:0000981//DNA-binding transcription factor activity, RNA polymerase II-specific;GO:0000987//cis-regulatory region sequence-specific DNA binding;GO:0001046//core promoter sequence-specific DNA binding;GO:0001228//DNA-binding transcription activator activity, R…	GO:0000122//negative regulation of transcription by RNA polymerase II;GO:0001755//neural crest cell migration;GO:0003007//heart morphogenesis;GO:0003139//secondary heart field specification;GO:0003148//outflow tract septum morphogenesis;GO:0003151//outflow tract morphogenesis;GO:0003203//endocardial cushion morphogenesis;GO:0003215//cardiac right ventricle morphogenesis;GO:0003266//regulation of …	Homeobox
ENSMUSG00000026994	52	38	54	26	51	34	64	53	59	63	47	55	1.592	1.098	1.368	0.831	1.282	1.07	2.186	1.769	2.113	1.57	1.242	1.437	1.206833333	1.7195	0.510762666	0.064450747	1	Galnt3	polypeptide N-acetylgalactosaminyltransferase 3 [Source:MGI Symbol;Acc:MGI:894695]	Metabolism;Metabolism;Metabolism	Global and overview maps;Glycan biosynthesis and metabolism;Glycan biosynthesis and metabolism	ko01100//Metabolic pathways;ko00514//Other types of O-glycan biosynthesis;ko00512//Mucin type O-glycan biosynthesis	K00710;K00710;K00710	GO:0005794//Golgi apparatus;GO:0016020//membrane;GO:0032580//Golgi cisterna membrane;GO:0048471//perinuclear region of cytoplasm	GO:0004653//polypeptide N-acetylgalactosaminyltransferase activity;GO:0005509//calcium ion binding;GO:0016757//glycosyltransferase activity;GO:0030145//manganese ion binding;GO:0030246//carbohydrate binding;GO:0046872//metal ion binding	GO:0006486//protein glycosylation;GO:0006493//protein O-linked glycosylation;GO:0007283//spermatogenesis;GO:0018242//protein O-linked glycosylation via serine;GO:0018243//protein O-linked glycosylation via threonine	--
ENSMUSG00000024114	1	0	5	1	5	2	0	0	0	0	2	0	0.066	0	0.273	0.069	0.306	0.136	0	0	0	0	0.114	0	0.141666667	0.019	-2.898429017	0.064505368	1	Prss41	serine protease 41 [Source:MGI Symbol;Acc:MGI:1918253]	-	-	-	-	GO:0005886//plasma membrane;GO:0043229//intracellular organelle;GO:0098552//side of membrane	GO:0004252//serine-type endopeptidase activity;GO:0008236//serine-type peptidase activity	GO:0006508//proteolysis	--
ENSMUSG00000072582	364	357	383	312	407	308	294	265	257	321	344	339	14.25	13.188	12.404	12.756	13.081	12.39	12.845	11.309	11.758	10.23	11.626	11.327	13.0115	11.51583333	-0.176168475	0.064676357	1	Ptrh2	peptidyl-tRNA hydrolase 2 [Source:MGI Symbol;Acc:MGI:2444848]	-	-	-	-	GO:0005739//mitochondrion;GO:0005741//mitochondrial outer membrane;GO:0005829//cytosol	GO:0004045//aminoacyl-tRNA hydrolase activity;GO:0016787//hydrolase activity	GO:0010629//negative regulation of gene expression;GO:2000210//positive regulation of anoikis;GO:2000811//negative regulation of anoikis	--
ENSMUSG00000003198	54	58	38	51	50	49	33	37	40	48	35	33	3.33	4.034	2.793	3.124	2.407	3.133	2.772	2.365	2.987	2.474	1.772	2.243	3.136833333	2.4355	-0.365090895	0.064820368	1	Zfp959	zinc finger protein 959 [Source:MGI Symbol;Acc:MGI:2385058]	Human Diseases	Infectious disease: viral	ko05168//Herpes simplex virus 1 infection	K09228	-	GO:0000977//RNA polymerase II transcription regulatory region sequence-specific DNA binding;GO:0000981//DNA-binding transcription factor activity, RNA polymerase II-specific;GO:0046872//metal ion binding	GO:0006355//regulation of DNA-templated transcription;GO:0006357//regulation of transcription by RNA polymerase II	zf-C2H2
ENSMUSG00000026715	0	0	3	4	6	8	0	1	0	3	0	0	0	0	0.063	0.167	0.127	0.398	0	0.179	0	0.065	0	0	0.125833333	0.040666667	-1.629595497	0.064841793	1	Serpinc1	serine (or cysteine) peptidase inhibitor, clade C (antithrombin), member 1 [Source:MGI Symbol;Acc:MGI:88095]	Organismal Systems	Immune system	ko04610//Complement and coagulation cascades	K03911	GO:0005576//extracellular region;GO:0005615//extracellular space;GO:0062023//collagen-containing extracellular matrix	GO:0002020//protease binding;GO:0004867//serine-type endopeptidase inhibitor activity;GO:0008201//heparin binding;GO:0042802//identical protein binding	GO:0007584//response to nutrient;GO:0007596//blood coagulation;GO:0030193//regulation of blood coagulation	--
ENSMUSG00000049588	9	12	21	7	4	4	4	2	5	3	6	7	0.763	1.025	1.474	0.62	0.279	0.349	0.379	0.185	0.574	0.208	0.439	0.507	0.751666667	0.382	-0.976520389	0.065079549	1	Ccdc69	coiled-coil domain containing 69 [Source:MGI Symbol;Acc:MGI:1196234]	-	-	-	-	GO:0005634//nucleus;GO:0005737//cytoplasm;GO:0005819//spindle;GO:0005856//cytoskeleton;GO:0030496//midbody;GO:0051233//spindle midzone	GO:0008017//microtubule binding	GO:0051255//spindle midzone assembly	--
ENSMUSG00000026574	8	1	8	2	3	0	1	0	0	1	3	0	0.552	0.065	0.457	0.144	0.17	0	0.077	0	0	0.056	0.179	0	0.231333333	0.052	-2.153389634	0.065145713	1	Dpt	dermatopontin [Source:MGI Symbol;Acc:MGI:1928392]	-	-	-	-	GO:0005576//extracellular region;GO:0062023//collagen-containing extracellular matrix	GO:0005201//extracellular matrix structural constituent	GO:0007155//cell adhesion;GO:0008285//negative regulation of cell population proliferation;GO:0030199//collagen fibril organization	--
ENSMUSG00000053469	0	0	1	4	0	0	4	5	0	2	5	6	0	0	0.026	0.214	0	0	0.142	0.341	0	0.027	0.061	0.111	0.04	0.113666667	1.506737333	0.065553536	1	Tg	thyroglobulin [Source:MGI Symbol;Acc:MGI:98733]	Organismal Systems;Human Diseases	Endocrine system;Immune disease	ko04918//Thyroid hormone synthesis;ko05320//Autoimmune thyroid disease	K10809;K10809	GO:0005576//extracellular region;GO:0005615//extracellular space;GO:0032991//protein-containing complex;GO:0048471//perinuclear region of cytoplasm	GO:0005102//signaling receptor binding;GO:0005179//hormone activity;GO:0042802//identical protein binding;GO:0043168//anion binding;GO:0044877//protein-containing complex binding;GO:0051087//protein-folding chaperone binding	GO:0006590//thyroid hormone generation;GO:0007165//signal transduction;GO:0009268//response to pH;GO:0015705//iodide transport;GO:0030878//thyroid gland development;GO:0031641//regulation of myelination;GO:0042403//thyroid hormone metabolic process;GO:0042446//hormone biosynthetic process;GO:0045056//transcytosis	--
ENSMUSG00000003541	66	98	91	83	55	75	61	43	66	79	66	41	6.94	9.725	7.916	9.115	4.748	8.104	7.159	4.929	8.12	6.763	5.992	3.68	7.758	6.107166667	-0.345181559	0.065564929	1	Ier3	immediate early response 3 [Source:MGI Symbol;Acc:MGI:104814]	-	-	-	-	GO:0005634//nucleus;GO:0005739//mitochondrion;GO:0016020//membrane	GO:0005515//protein binding	GO:0001562//response to protozoan;GO:0003085//negative regulation of systemic arterial blood pressure;GO:0006096//glycolytic process;GO:0006282//regulation of DNA repair;GO:0006974//DNA damage response;GO:0007095//mitotic G2 DNA damage checkpoint signaling;GO:0008630//intrinsic apoptotic signaling pathway in response to DNA damage;GO:0043066//negative regulation of apoptotic process;GO:0045732//p…	--
ENSMUSG00000025900	1	3	7	0	1	2	0	0	0	0	2	0	0.029	0.081	0.165	0	0.014	0.059	0	0	0	0	0.049	0	0.058	0.008166667	-2.828233652	0.065913237	1	Rp1	retinitis pigmentosa 1 (human) [Source:MGI Symbol;Acc:MGI:1341105]	-	-	-	-	GO:0001750//photoreceptor outer segment;GO:0001917//photoreceptor inner segment;GO:0005737//cytoplasm;GO:0005856//cytoskeleton;GO:0005875//microtubule associated complex;GO:0005929//cilium;GO:0005930//axoneme;GO:0032391//photoreceptor connecting cilium;GO:0097542//ciliary tip;GO:0097733//photoreceptor cell cilium	GO:0005515//protein binding;GO:0008017//microtubule binding	GO:0007026//negative regulation of microtubule depolymerization;GO:0007601//visual perception;GO:0030030//cell projection organization;GO:0035082//axoneme assembly;GO:0035556//intracellular signal transduction;GO:0035845//photoreceptor cell outer segment organization;GO:0042461//photoreceptor cell development;GO:0045494//photoreceptor cell maintenance;GO:0046548//retinal rod cell development;GO:0…	--
ENSMUSG00000046856	19	11	21	6	16	11	30	21	12	21	29	21	1.165	0.636	1.065	0.384	0.805	0.693	2.052	1.403	0.861	1.048	1.535	1.099	0.791333333	1.333	0.752319346	0.066198328	1	Cmklr2	chemerin chemokine-like receptor 2 [Source:MGI Symbol;Acc:MGI:2385324]	-	-	-	-	GO:0005654//nucleoplasm;GO:0005886//plasma membrane;GO:0016020//membrane;GO:0043005//neuron projection;GO:0043231//intracellular membrane-bounded organelle	GO:0004930//G protein-coupled receptor activity;GO:0042923//neuropeptide binding;GO:0097003//adipokinetic hormone receptor activity;GO:0097004//adipokinetic hormone binding	GO:0007186//G protein-coupled receptor signaling pathway;GO:0007218//neuropeptide signaling pathway;GO:0042593//glucose homeostasis	--
ENSMUSG00000067916	56	52	41	60	43	48	35	34	34	40	44	40	2.347	2.087	1.431	2.646	1.488	2.098	1.642	1.572	1.683	1.388	1.598	1.43	2.016166667	1.552166667	-0.377331427	0.066350512	1	Zfp991	zinc finger protein 991 [Source:MGI Symbol;Acc:MGI:3701604]	Human Diseases	Infectious disease: viral	ko05168//Herpes simplex virus 1 infection	K09228	GO:0005634//nucleus	GO:0000978//RNA polymerase II cis-regulatory region sequence-specific DNA binding;GO:0000981//DNA-binding transcription factor activity, RNA polymerase II-specific;GO:0046872//metal ion binding	GO:0006355//regulation of DNA-templated transcription;GO:0006357//regulation of transcription by RNA polymerase II	zf-C2H2
ENSMUSG00000051851	241	286	378	267	347	293	236	182	235	298	317	223	71.479	80.045	92.745	82.701	84.496	89.298	78.113	58.843	81.547	71.95	81.169	56.451	83.46066667	71.3455	-0.226274008	0.066353974	1	Rtl8c	retrotransposon Gag like 8C [Source:MGI Symbol;Acc:MGI:1920115]	-	-	-	-	GO:0005634//nucleus	GO:0003674//molecular_function	GO:0008150//biological_process	--
ENSMUSG00000072774	15	18	23	11	39	8	3	11	5	17	9	18	0.689	1.057	1.362	0.595	1.311	0.337	0.137	0.551	0.24	0.775	0.483	1.033	0.891833333	0.5365	-0.733195952	0.066751953	1	Zfp951	zinc finger protein 951 [Source:MGI Symbol;Acc:MGI:2441896]	Human Diseases	Infectious disease: viral	ko05168//Herpes simplex virus 1 infection	K09228	-	GO:0000978//RNA polymerase II cis-regulatory region sequence-specific DNA binding;GO:0000981//DNA-binding transcription factor activity, RNA polymerase II-specific;GO:0046872//metal ion binding	GO:0006355//regulation of DNA-templated transcription;GO:0006357//regulation of transcription by RNA polymerase II	zf-C2H2
ENSMUSG00000094649	17	23	19	9	14	16	6	13	7	11	13	9	1.274	1.567	1.178	0.688	0.836	1.236	0.508	1.004	0.615	0.667	0.825	0.579	1.129833333	0.699666667	-0.691370304	0.066981916	1	Mplkipl1	M-phase specific PLK1 intereacting protein like 1 [Source:MGI Symbol;Acc:MGI:3648735]	-	-	-	-	GO:0005634//nucleus;GO:0005813//centrosome;GO:0030496//midbody	GO:0003674//molecular_function	GO:0008150//biological_process	--
ENSMUSG00000030660	261	262	280	259	359	266	258	207	168	270	256	250	3.944	3.655	3.505	3.999	4.941	4.212	4.321	4.09	2.906	3.25	3.897	3.155	4.042666667	3.603166667	-0.166041867	0.067151085	1	Pik3c2a	phosphatidylinositol-4-phosphate 3-kinase catalytic subunit type 2 alpha [Source:MGI Symbol;Acc:MGI:1203729]	Metabolism;Human Diseases;Environmental Information Processing;Metabolism	Global and overview maps;Infectious disease: bacterial;Signal transduction;Carbohydrate metabolism	ko01100//Metabolic pathways;ko05132//Salmonella infection;ko04070//Phosphatidylinositol signaling system;ko00562//Inositol phosphate metabolism	K00923;K00923;K00923;K00923	GO:0005654//nucleoplasm;GO:0005737//cytoplasm;GO:0005802//trans-Golgi network;GO:0005829//cytosol;GO:0005886//plasma membrane;GO:0030136//clathrin-coated vesicle;GO:0031982//vesicle;GO:0043231//intracellular membrane-bounded organelle	GO:0016301//kinase activity;GO:0016303//1-phosphatidylinositol-3-kinase activity;GO:0030276//clathrin binding;GO:0035005//1-phosphatidylinositol-4-phosphate 3-kinase activity;GO:0035091//phosphatidylinositol binding;GO:0046934//1-phosphatidylinositol-4,5-bisphosphate 3-kinase activity	GO:0006629//lipid metabolic process;GO:0006897//endocytosis;GO:0010508//positive regulation of autophagy;GO:0036092//phosphatidylinositol-3-phosphate biosynthetic process;GO:0046854//phosphatidylinositol phosphate biosynthetic process;GO:0048015//phosphatidylinositol-mediated signaling;GO:0090050//positive regulation of cell migration involved in sprouting angiogenesis	--
ENSMUSG00000037364	1695	1464	1583	1299	1665	1405	1796	1698	1210	2061	1926	1969	78.957	64.483	64.937	62.903	59.874	64.349	90.632	83.8	63.762	75.463	77.581	75.212	65.91716667	77.74166667	0.238033805	0.067240828	1	Srrt	serrate RNA effector molecule homolog (Arabidopsis) [Source:MGI Symbol;Acc:MGI:1933527]	-	-	-	-	GO:0005634//nucleus;GO:0005654//nucleoplasm;GO:0005737//cytoplasm;GO:0016604//nuclear body;GO:0032991//protein-containing complex;GO:1990904//ribonucleoprotein complex	GO:0003676//nucleic acid binding;GO:0003677//DNA binding;GO:0005515//protein binding;GO:0030674//protein-macromolecule adaptor activity;GO:0140262//mRNA cap binding complex binding	GO:0006355//regulation of DNA-templated transcription;GO:0006397//mRNA processing;GO:0031047//regulatory ncRNA-mediated gene silencing;GO:0031053//primary miRNA processing;GO:0050769//positive regulation of neurogenesis;GO:0097150//neuronal stem cell population maintenance	--
ENSMUSG00000025730	667	696	721	664	863	650	648	714	752	920	1023	946	35.751	31.449	28.448	33.302	34.452	32.874	34.754	38.148	42.221	36.622	42.121	39.108	32.71266667	38.829	0.247285183	0.067242216	1	Rab40c	Rab40C, member RAS oncogene family [Source:MGI Symbol;Acc:MGI:2183454]	-	-	-	-	GO:0005768//endosome;GO:0005794//Golgi apparatus;GO:0005811//lipid droplet;GO:0005886//plasma membrane;GO:0008021//synaptic vesicle;GO:0012505//endomembrane system;GO:0048471//perinuclear region of cytoplasm	GO:0000166//nucleotide binding;GO:0003924//GTPase activity;GO:0005525//GTP binding;GO:0019003//GDP binding	GO:0006887//exocytosis;GO:0009306//protein secretion;GO:0016567//protein ubiquitination;GO:0035556//intracellular signal transduction;GO:0072659//protein localization to plasma membrane	--
ENSMUSG00000012396	2	0	1	0	4	8	2	0	0	0	0	0	0.119	0	0.049	0	0.196	0.442	0.133	0	0	0	0	0	0.134333333	0.022166667	-2.599353593	0.067266418	1	Nanog	Nanog homeobox [Source:MGI Symbol;Acc:MGI:1919200]	Human Diseases;Cellular Processes	Cancer: overview;Cellular community - eukaryotes	ko05205//Proteoglycans in cancer;ko04550//Signaling pathways regulating pluripotency of stem cells	K10164;K10164	GO:0000785//chromatin;GO:0005634//nucleus;GO:0005654//nucleoplasm	GO:0000976//transcription cis-regulatory region binding;GO:0000978//RNA polymerase II cis-regulatory region sequence-specific DNA binding;GO:0000981//DNA-binding transcription factor activity, RNA polymerase II-specific;GO:0001010//RNA polymerase II sequence-specific DNA-binding transcription factor recruiting activity;GO:0001227//DNA-binding transcription repressor activity, RNA polymerase II-sp…	GO:0000122//negative regulation of transcription by RNA polymerase II;GO:0001710//mesodermal cell fate commitment;GO:0001714//endodermal cell fate specification;GO:0006355//regulation of DNA-templated transcription;GO:0006357//regulation of transcription by RNA polymerase II;GO:0008284//positive regulation of cell population proliferation;GO:0008406//gonad development;GO:0009825//multidimensional…	Homeobox
ENSMUSG00000040666	34	19	14	20	33	13	19	35	32	55	37	24	4.034	2.427	1.252	2.838	4.183	2.105	3.231	5.497	5.083	5.578	4.657	2.482	2.8065	4.421333333	0.655709447	0.067290163	1	Sh3bgr	SH3-binding domain glutamic acid-rich protein [Source:MGI Symbol;Acc:MGI:1354740]	-	-	-	-	GO:0005737//cytoplasm	GO:0003674//molecular_function;GO:0017124//SH3 domain binding	GO:0008150//biological_process	--
ENSMUSG00000051984	1	5	2	2	1	0	0	0	0	0	0	1	0.034	0.158	0.05	0.07	0.028	0	0	0	0	0	0	0.029	0.056666667	0.004833333	-3.551409941	0.067428082	1	Sec31b	SEC31 homolog B, COPII coat complex component [Source:MGI Symbol;Acc:MGI:2685187]	Genetic Information Processing	Folding, sorting and degradation	ko04141//Protein processing in endoplasmic reticulum	K14005	GO:0005737//cytoplasm;GO:0005783//endoplasmic reticulum;GO:0005789//endoplasmic reticulum membrane;GO:0012507//ER to Golgi transport vesicle membrane;GO:0016020//membrane;GO:0030120//vesicle coat;GO:0030127//COPII vesicle coat;GO:0031410//cytoplasmic vesicle;GO:0070971//endoplasmic reticulum exit site	GO:0005198//structural molecule activity;GO:0005515//protein binding	GO:0006888//endoplasmic reticulum to Golgi vesicle-mediated transport;GO:0007029//endoplasmic reticulum organization;GO:0015031//protein transport;GO:0016192//vesicle-mediated transport;GO:0090110//COPII-coated vesicle cargo loading	--
ENSMUSG00000092592	3	13	3	10	4	4	3	4	5	0	1	1	0.108	0.376	0.087	0.331	0.092	0.135	0.113	0.123	0.196	0	0.035	0.028	0.188166667	0.0825	-1.189545056	0.067429768	1	Gm20449	predicted gene 20449 [Source:MGI Symbol;Acc:MGI:5141914]	-	-	-	-	-	-	-	--
ENSMUSG00000034220	2473	2530	3185	2760	2741	2220	3121	2542	2379	3534	3727	3308	70.418	67.992	75.04	82.082	64.091	64.97	99.193	78.915	79.266	81.929	91.635	80.408	70.7655	85.22433333	0.268219228	0.067442977	1	Gpc1	glypican 1 [Source:MGI Symbol;Acc:MGI:1194891]	Human Diseases;Human Diseases	Cancer: overview;Cardiovascular disease	ko05205//Proteoglycans in cancer;ko05418//Fluid shear stress and atherosclerosis	K08107;K08107	GO:0005576//extracellular region;GO:0005654//nucleoplasm;GO:0005768//endosome;GO:0005796//Golgi lumen;GO:0005829//cytosol;GO:0005886//plasma membrane;GO:0009986//cell surface;GO:0031012//extracellular matrix;GO:0043025//neuronal cell body;GO:0045121//membrane raft;GO:0045202//synapse;GO:0062023//collagen-containing extracellular matrix;GO:0098552//side of membrane	GO:0005507//copper ion binding;GO:0017134//fibroblast growth factor binding;GO:0043236//laminin binding;GO:0070052//collagen V binding	GO:0009966//regulation of signal transduction;GO:0014037//Schwann cell differentiation;GO:0016477//cell migration;GO:0030200//heparan sulfate proteoglycan catabolic process;GO:0032288//myelin assembly;GO:0040037//negative regulation of fibroblast growth factor receptor signaling pathway;GO:1905475//regulation of protein localization to membrane;GO:2001016//positive regulation of skeletal muscle c…	--
ENSMUSG00000044303	1	1	3	1	1	0	1	3	4	3	7	5	0.14	0.125	0.33	0.139	0.115	0	0.156	0.435	0.622	0.341	0.803	0.567	0.1415	0.487333333	1.784106852	0.067637745	1	Cdkn2a	cyclin dependent kinase inhibitor 2A [Source:MGI Symbol;Acc:MGI:104738]	Human Diseases;Human Diseases;Human Diseases;Human Diseases;Cellular Processes;Human Diseases;Human Diseases;Human Diseases;Cellular Processes;Human Diseases;Human Diseases;Human Diseases;Human Diseases;Cellular Processes;Human Diseases;Human Diseases;Human Diseases;Human Diseases	Cancer: overview;Infectious disease: viral;Infectious disease: viral;Cancer: overview;Cell growth and death;Cancer: specific types;Endocrine and metabolic disease;Cancer: overview;Cell growth and death;Drug resistance: antineoplastic;Drug resistance: antineoplastic;Cancer: specific types;Cancer: specific types;Cell growth and death;Cancer: specific types;Cancer: specific types;Cancer: specific ty…	ko05200//Pathways in cancer;ko05163//Human cytomegalovirus infection;ko05166//Human T-cell leukemia virus 1 infection;ko05203//Viral carcinogenesis;ko04218//Cellular senescence;ko05225//Hepatocellular carcinoma;ko04934//Cushing syndrome;ko05206//MicroRNAs in cancer;ko04110//Cell cycle;ko01522//Endocrine resistance;ko01524//Platinum drug resistance;ko05212//Pancreatic cancer;ko05220//Chronic myelo…	K06621;K06621;K06621;K06621;K06621;K06621;K06621;K06621;K06621;K06621;K06621;K06621;K06621;K06621;K06621;K06621;K06621;K06621	GO:0001652//granular component;GO:0005634//nucleus;GO:0005654//nucleoplasm;GO:0005730//nucleolus;GO:0005737//cytoplasm;GO:0005739//mitochondrion;GO:0032991//protein-containing complex	GO:0003677//DNA binding;GO:0004861//cyclin-dependent protein serine/threonine kinase inhibitor activity;GO:0005515//protein binding;GO:0055105//ubiquitin-protein transferase inhibitor activity;GO:0097371//MDM2/MDM4 family protein binding;GO:0140297//DNA-binding transcription factor binding	GO:0000209//protein polyubiquitination;GO:0006364//rRNA processing;GO:0006915//apoptotic process;GO:0008285//negative regulation of cell population proliferation;GO:0008544//epidermis development;GO:0009303//rRNA transcription;GO:0009410//response to xenobiotic stimulus;GO:0010468//regulation of gene expression;GO:0014070//response to organic cyclic compound;GO:0030216//keratinocyte differentiati…	--
ENSMUSG00000028553	2	2	2	2	7	2	0	0	1	1	1	1	0.161	0.151	0.133	0.168	0.461	0.165	0	0	0.094	0.065	0.069	0.068	0.2065	0.049333333	-2.065507107	0.06773825	1	Angptl3	angiopoietin-like 3 [Source:MGI Symbol;Acc:MGI:1353627]	Organismal Systems	Digestive system	ko04979//Cholesterol metabolism	K22288	GO:0005576//extracellular region;GO:0005615//extracellular space;GO:0005769//early endosome;GO:0005794//Golgi apparatus;GO:0009986//cell surface;GO:0030027//lamellipodium;GO:0042995//cell projection;GO:0062023//collagen-containing extracellular matrix	GO:0004857//enzyme inhibitor activity;GO:0004859//phospholipase inhibitor activity;GO:0005178//integrin binding;GO:0008083//growth factor activity;GO:0008201//heparin binding	GO:0001525//angiogenesis;GO:0006071//glycerol metabolic process;GO:0006629//lipid metabolic process;GO:0006631//fatty acid metabolic process;GO:0006641//triglyceride metabolic process;GO:0006644//phospholipid metabolic process;GO:0007155//cell adhesion;GO:0007160//cell-matrix adhesion;GO:0007165//signal transduction;GO:0008203//cholesterol metabolic process;GO:0009395//phospholipid catabolic proc…	--
ENSMUSG00000038402	58	36	47	60	39	34	60	49	46	72	71	66	2.919	1.71	1.957	3.154	1.612	1.758	3.37	2.688	2.709	2.95	3.085	2.835	2.185	2.9395	0.427937498	0.067892481	1	Foxf2	forkhead box F2 [Source:MGI Symbol;Acc:MGI:1347479]	-	-	-	-	GO:0005634//nucleus;GO:0005654//nucleoplasm;GO:0005667//transcription regulator complex;GO:0016604//nuclear body;GO:0043231//intracellular membrane-bounded organelle	GO:0000977//RNA polymerase II transcription regulatory region sequence-specific DNA binding;GO:0000978//RNA polymerase II cis-regulatory region sequence-specific DNA binding;GO:0000981//DNA-binding transcription factor activity, RNA polymerase II-specific;GO:0001093//TFIIB-class transcription factor binding;GO:0001228//DNA-binding transcription activator activity, RNA polymerase II-specific;GO:00…	GO:0006355//regulation of DNA-templated transcription;GO:0006357//regulation of transcription by RNA polymerase II;GO:0009887//animal organ morphogenesis;GO:0030198//extracellular matrix organization;GO:0032434//regulation of proteasomal ubiquitin-dependent protein catabolic process;GO:0042249//establishment of planar polarity of embryonic epithelium;GO:0045892//negative regulation of DNA-templat…	Fork_head
ENSMUSG00000029762	27	23	32	13	10	18	14	7	9	20	17	7	2.365	1.901	2.318	1.189	0.719	1.62	1.368	0.668	0.922	1.426	1.285	0.523	1.685333333	1.032	-0.707590992	0.067923363	1	Akr1b8	aldo-keto reductase family 1, member B8 [Source:MGI Symbol;Acc:MGI:107673]	Metabolism;Metabolism;Metabolism;Metabolism;Metabolism;Metabolism	Global and overview maps;Lipid metabolism;Carbohydrate metabolism;Carbohydrate metabolism;Carbohydrate metabolism;Metabolism of cofactors and vitamins	ko01100//Metabolic pathways;ko00561//Glycerolipid metabolism;ko00040//Pentose and glucuronate interconversions;ko00051//Fructose and mannose metabolism;ko00052//Galactose metabolism;ko00790//Folate biosynthesis	K00011;K00011;K00011;K00011;K00011;K00011	GO:0005737//cytoplasm;GO:0005739//mitochondrion;GO:0005829//cytosol	GO:0004032//alditol:NADP+ 1-oxidoreductase activity;GO:0016491//oxidoreductase activity;GO:0016918//retinal binding;GO:0052650//NADP-retinol dehydrogenase activity;GO:0070401//NADP+ binding;GO:0070402//NADPH binding	GO:0019751//polyol metabolic process;GO:0042572//retinol metabolic process;GO:0042574//retinal metabolic process	--
ENSMUSG00000047638	0	1	0	0	7	1	2	9	10	10	2	0	0	0.056	0	0	0.348	0.061	0.135	0.58	0.709	0.493	0.105	0	0.0775	0.337	2.120480376	0.068038284	1	Nr1h4	nuclear receptor subfamily 1, group H, member 4 [Source:MGI Symbol;Acc:MGI:1352464]	Organismal Systems	Digestive system	ko04976//Bile secretion	K08537	GO:0000785//chromatin;GO:0000791//euchromatin;GO:0005634//nucleus;GO:0043235//receptor complex;GO:0090575//RNA polymerase II transcription regulator complex	GO:0000977//RNA polymerase II transcription regulatory region sequence-specific DNA binding;GO:0000978//RNA polymerase II cis-regulatory region sequence-specific DNA binding;GO:0000981//DNA-binding transcription factor activity, RNA polymerase II-specific;GO:0001221//transcription coregulator binding;GO:0001228//DNA-binding transcription activator activity, RNA polymerase II-specific;GO:0003677//…	GO:0000122//negative regulation of transcription by RNA polymerase II;GO:0001678//intracellular glucose homeostasis;GO:0006109//regulation of carbohydrate metabolic process;GO:0006355//regulation of DNA-templated transcription;GO:0006357//regulation of transcription by RNA polymerase II;GO:0006366//transcription by RNA polymerase II;GO:0006954//inflammatory response;GO:0007043//cell-cell junction…	THR-like
ENSMUSG00000079042	19	8	20	14	12	3	6	13	8	4	2	6	2.391	0.95	2.082	1.783	1.228	0.388	0.843	1.752	1.178	0.41	0.217	0.645	1.470333333	0.840833333	-0.806251491	0.068085553	1	Apela	apelin receptor early endogenous ligand [Source:MGI Symbol;Acc:MGI:3642370]	Environmental Information Processing;Environmental Information Processing	Signaling molecules and interaction;Signal transduction	ko04080//Neuroactive ligand-receptor interaction;ko04371//Apelin signaling pathway	K25355;K25355	GO:0005576//extracellular region;GO:0005615//extracellular space	GO:0005179//hormone activity;GO:0031704//apelin receptor binding	GO:0001525//angiogenesis;GO:0001570//vasculogenesis;GO:0007369//gastrulation;GO:0007492//endoderm development;GO:0007507//heart development;GO:0007509//mesoderm migration involved in gastrulation;GO:0008217//regulation of blood pressure;GO:0030154//cell differentiation;GO:0035050//embryonic heart tube development;GO:0045766//positive regulation of angiogenesis;GO:0045823//positive regulation of h…	--
ENSMUSG00000023943	4	6	13	10	0	18	0	0	1	1	9	0	0.306	0.433	0.822	0.798	0	1.414	0	0	0.089	0.062	0.594	0	0.628833333	0.124166667	-2.340399769	0.068262768	1	Sult1c1	sulfotransferase family, cytosolic, 1C, member 1 [Source:MGI Symbol;Acc:MGI:102928]	-	-	-	-	GO:0005737//cytoplasm	GO:0004027//alcohol sulfotransferase activity;GO:0004062//aryl sulfotransferase activity;GO:0008146//sulfotransferase activity;GO:0016740//transferase activity;GO:0050656//3'-phosphoadenosine 5'-phosphosulfate binding	GO:0006790//sulfur compound metabolic process;GO:0006805//xenobiotic metabolic process;GO:0050427//3'-phosphoadenosine 5'-phosphosulfate metabolic process;GO:0051923//sulfation	--
ENSMUSG00000030708	15	20	12	4	20	19	11	6	4	6	8	15	1.449	1.212	0.923	0.311	1.442	1.603	0.563	0.416	0.496	0.371	0.39	1.066	1.156666667	0.550333333	-1.071595543	0.06829537	1	Dnajb13	DnaJ heat shock protein family (Hsp40) member B13 [Source:MGI Symbol;Acc:MGI:1916637]	-	-	-	-	GO:0001534//radial spoke;GO:0005576//extracellular region;GO:0005737//cytoplasm;GO:0005829//cytosol;GO:0005930//axoneme;GO:0031514//motile cilium;GO:0036126//sperm flagellum;GO:0097729//9+2 motile cilium;GO:0120212//sperm head-tail coupling apparatus	GO:0005515//protein binding;GO:0051082//unfolded protein binding;GO:0051087//protein-folding chaperone binding	GO:0003351//epithelial cilium movement involved in extracellular fluid movement;GO:0006457//protein folding;GO:0007618//mating;GO:0030030//cell projection organization;GO:0030317//flagellated sperm motility;GO:0051085//chaperone cofactor-dependent protein refolding;GO:1904158//axonemal central apparatus assembly	--
ENSMUSG00000020562	40	41	53	44	48	35	24	30	30	37	27	44	7.069	6.837	7.748	8.12	6.964	6.356	4.733	5.779	6.203	5.323	4.119	6.637	7.182333333	5.465666667	-0.394055133	0.068391912	1	Efcab10	EF-hand calcium binding domain 10 [Source:MGI Symbol;Acc:MGI:1922290]	-	-	-	-	GO:0005575//cellular_component	GO:0003674//molecular_function;GO:0005509//calcium ion binding	GO:0008150//biological_process	--
ENSMUSG00000027361	290	271	305	274	331	261	317	329	256	441	370	337	14.647	12.305	12.308	15.316	16.761	12.43	17.491	19.645	13.801	19.371	14.15	13.803	13.96116667	16.37683333	0.230236915	0.068486192	1	Gabpb1	GA repeat binding protein, beta 1 [Source:MGI Symbol;Acc:MGI:95611]	-	-	-	-	GO:0005634//nucleus;GO:0005654//nucleoplasm;GO:0036464//cytoplasmic ribonucleoprotein granule	GO:0000976//transcription cis-regulatory region binding;GO:0005515//protein binding	GO:0007005//mitochondrion organization;GO:0045944//positive regulation of transcription by RNA polymerase II	Others
ENSMUSG00000040710	207	157	197	159	236	197	176	180	111	194	136	143	4.546	3.269	3.534	3.641	4.221	4.444	4.31	4.306	2.826	3.467	2.554	2.655	3.9425	3.353	-0.233658272	0.068523955	1	St8sia4	ST8 alpha-N-acetyl-neuraminide alpha-2,8-sialyltransferase 4 [Source:MGI Symbol;Acc:MGI:106018]	-	-	-	-	GO:0000139//Golgi membrane;GO:0005576//extracellular region;GO:0005794//Golgi apparatus;GO:0016020//membrane	GO:0003828//alpha-N-acetylneuraminate alpha-2,8-sialyltransferase activity;GO:0008373//sialyltransferase activity;GO:0016740//transferase activity;GO:0016757//glycosyltransferase activity	GO:0001574//ganglioside biosynthetic process;GO:0006486//protein glycosylation;GO:0006491//N-glycan processing;GO:0009311//oligosaccharide metabolic process;GO:0097503//sialylation	--
ENSMUSG00000020163	1203	1461	1586	1174	1633	1112	787	805	1201	1408	1455	1054	321.521	368.471	350.661	327.682	358.324	305.397	234.732	234.533	375.549	306.34	335.72	240.43	338.676	287.884	-0.234418146	0.068799603	1	Uqcr11	ubiquinol-cytochrome c reductase, complex III subunit XI [Source:MGI Symbol;Acc:MGI:1913844]	Metabolism;Human Diseases;Human Diseases;Human Diseases;Human Diseases;Human Diseases;Human Diseases;Organismal Systems;Human Diseases;Human Diseases;Human Diseases;Metabolism;Organismal Systems	Global and overview maps;Neurodegenerative disease;Neurodegenerative disease;Neurodegenerative disease;Neurodegenerative disease;Neurodegenerative disease;Neurodegenerative disease;Environmental adaptation;Cancer: overview;Cardiovascular disease;Endocrine and metabolic disease;Energy metabolism;Circulatory system	ko01100//Metabolic pathways;ko05022//Pathways of neurodegeneration - multiple diseases;ko05010//Alzheimer disease;ko05014//Amyotrophic lateral sclerosis;ko05016//Huntington disease;ko05020//Prion disease;ko05012//Parkinson disease;ko04714//Thermogenesis;ko05208//Chemical carcinogenesis - reactive oxygen species;ko05415//Diabetic cardiomyopathy;ko04932//Non-alcoholic fatty liver disease;ko00190//O…	K00420;K00420;K00420;K00420;K00420;K00420;K00420;K00420;K00420;K00420;K00420;K00420;K00420	GO:0005739//mitochondrion;GO:0005743//mitochondrial inner membrane;GO:0005750//mitochondrial respiratory chain complex III	-	GO:0006122//mitochondrial electron transport, ubiquinol to cytochrome c;GO:0045333//cellular respiration	--
ENSMUSG00000020520	187	200	209	142	193	195	179	185	180	296	285	257	5.079	4.761	4.574	3.853	4.194	5.299	5.336	5.261	5.579	6.599	6.684	5.67	4.626666667	5.854833333	0.339654941	0.068890467	1	Galnt10	polypeptide N-acetylgalactosaminyltransferase 10 [Source:MGI Symbol;Acc:MGI:1890480]	Metabolism;Metabolism;Metabolism	Global and overview maps;Glycan biosynthesis and metabolism;Glycan biosynthesis and metabolism	ko01100//Metabolic pathways;ko00514//Other types of O-glycan biosynthesis;ko00512//Mucin type O-glycan biosynthesis	K00710;K00710;K00710	GO:0000139//Golgi membrane;GO:0005794//Golgi apparatus;GO:0016020//membrane	GO:0004653//polypeptide N-acetylgalactosaminyltransferase activity;GO:0016757//glycosyltransferase activity;GO:0030246//carbohydrate binding;GO:0046872//metal ion binding	GO:0006486//protein glycosylation;GO:0006493//protein O-linked glycosylation;GO:0016266//O-glycan processing	--
ENSMUSG00000028602	27	22	56	26	26	37	85	53	20	47	58	28	0.941	0.729	1.614	0.946	0.744	1.325	3.337	2.013	0.815	1.333	1.744	0.851	1.049833333	1.682166667	0.680160342	0.068897556	1	Tnfrsf8	tumor necrosis factor receptor superfamily, member 8 [Source:MGI Symbol;Acc:MGI:99908]	Environmental Information Processing	Signaling molecules and interaction	ko04060//Cytokine-cytokine receptor interaction	K05145	GO:0005886//plasma membrane	GO:0004888//transmembrane signaling receptor activity;GO:0005515//protein binding	GO:0007165//signal transduction	--
ENSMUSG00000003573	873	813	1306	908	981	956	1095	1013	920	1393	1324	1142	43.388	41.137	53.36	50.12	40.546	48.88	59.442	55.109	53.748	56.501	56.018	47.414	46.2385	54.70533333	0.242586894	0.069054448	1	Homer3	homer scaffolding protein 3 [Source:MGI Symbol;Acc:MGI:1347359]	Environmental Information Processing;Organismal Systems	Signal transduction;Nervous system	ko04068//FoxO signaling pathway;ko04724//Glutamatergic synapse	K15010;K15010	GO:0005737//cytoplasm;GO:0005829//cytosol;GO:0005886//plasma membrane;GO:0014069//postsynaptic density;GO:0030425//dendrite;GO:0045178//basal part of cell;GO:0045202//synapse;GO:0098978//glutamatergic synapse	GO:0005515//protein binding;GO:0019904//protein domain specific binding;GO:0035256//G protein-coupled glutamate receptor binding;GO:0042802//identical protein binding	GO:0007216//G protein-coupled glutamate receptor signaling pathway;GO:0032703//negative regulation of interleukin-2 production;GO:0070885//negative regulation of calcineurin-NFAT signaling cascade;GO:2001256//regulation of store-operated calcium entry	--
ENSMUSG00000057841	3302	3737	3938	3053	4273	3001	2124	2513	2841	3668	3685	3103	753.531	805.5	741.042	727.18	800.254	704.773	539.275	623.902	759.685	679.484	726.146	603.097	755.38	655.2648333	-0.205124479	0.069108134	1	Rpl32	ribosomal protein L32 [Source:MGI Symbol;Acc:MGI:98038]	Human Diseases;Genetic Information Processing	Infectious disease: viral;Translation	ko05171//Coronavirus disease - COVID-19;ko03010//Ribosome	K02912;K02912	GO:0005737//cytoplasm;GO:0005829//cytosol;GO:0005840//ribosome;GO:0022625//cytosolic large ribosomal subunit;GO:0045202//synapse;GO:0098793//presynapse;GO:0098794//postsynapse;GO:1990904//ribonucleoprotein complex	GO:0003735//structural constituent of ribosome	GO:0002181//cytoplasmic translation;GO:0006412//translation;GO:0071549//cellular response to dexamethasone stimulus;GO:0097421//liver regeneration;GO:0140236//translation at presynapse;GO:0140242//translation at postsynapse	--
ENSMUSG00000021388	7	11	7	4	5	8	18	11	19	5	11	12	0.36	0.534	0.298	0.215	0.211	0.423	1.033	0.617	1.145	0.21	0.489	0.527	0.340166667	0.670166667	0.978278154	0.069347101	1	Aspn	asporin [Source:MGI Symbol;Acc:MGI:1913945]	-	-	-	-	GO:0005576//extracellular region;GO:0005615//extracellular space;GO:0031012//extracellular matrix;GO:0042995//cell projection;GO:0062023//collagen-containing extracellular matrix	GO:0005509//calcium ion binding;GO:0005515//protein binding;GO:0030021//extracellular matrix structural constituent conferring compression resistance	GO:0030282//bone mineralization;GO:0030512//negative regulation of transforming growth factor beta receptor signaling pathway;GO:0031214//biomineral tissue development;GO:0070171//negative regulation of tooth mineralization;GO:1902617//response to fluoride	--
ENSMUSG00000025488	1	13	11	8	1	4	0	4	4	0	4	1	0.33	4.053	3.006	2.76	0.271	1.358	0	1.441	1.546	0	1.141	0.282	1.963	0.735	-1.417244018	0.069379974	1	Cox8b	cytochrome c oxidase subunit 8B [Source:MGI Symbol;Acc:MGI:105958]	Metabolism;Human Diseases;Human Diseases;Human Diseases;Human Diseases;Human Diseases;Human Diseases;Organismal Systems;Human Diseases;Human Diseases;Human Diseases;Metabolism;Organismal Systems	Global and overview maps;Neurodegenerative disease;Neurodegenerative disease;Neurodegenerative disease;Neurodegenerative disease;Neurodegenerative disease;Neurodegenerative disease;Environmental adaptation;Cancer: overview;Cardiovascular disease;Endocrine and metabolic disease;Energy metabolism;Circulatory system	ko01100//Metabolic pathways;ko05022//Pathways of neurodegeneration - multiple diseases;ko05010//Alzheimer disease;ko05014//Amyotrophic lateral sclerosis;ko05016//Huntington disease;ko05020//Prion disease;ko05012//Parkinson disease;ko04714//Thermogenesis;ko05208//Chemical carcinogenesis - reactive oxygen species;ko05415//Diabetic cardiomyopathy;ko04932//Non-alcoholic fatty liver disease;ko00190//O…	K02273;K02273;K02273;K02273;K02273;K02273;K02273;K02273;K02273;K02273;K02273;K02273;K02273	GO:0005739//mitochondrion;GO:0005743//mitochondrial inner membrane;GO:0005751//mitochondrial respiratory chain complex IV;GO:0045277//respiratory chain complex IV	-	GO:0006119//oxidative phosphorylation;GO:0006123//mitochondrial electron transport, cytochrome c to oxygen	--
ENSMUSG00000071177	1	0	2	3	4	11	0	0	0	0	4	0	0.085	0	0.141	0.266	0.28	0.972	0	0	0	0	0.295	0	0.290666667	0.049166667	-2.563613181	0.069472365	1	Serpina1d	serine (or cysteine) peptidase inhibitor, clade A, member 1D [Source:MGI Symbol;Acc:MGI:891968]	Organismal Systems	Immune system	ko04610//Complement and coagulation cascades	K03984	GO:0005576//extracellular region;GO:0005615//extracellular space	GO:0004866//endopeptidase inhibitor activity;GO:0004867//serine-type endopeptidase inhibitor activity	GO:0010288//response to lead ion;GO:0033986//response to methanol;GO:0034097//response to cytokine;GO:0043434//response to peptide hormone;GO:0046687//response to chromate	--
ENSMUSG00000030775	1	0	6	5	1	3	0	1	0	1	0	1	0.025	0	0.127	0.681	0.021	0.079	0	0.028	0	0.021	0	0.022	0.1555	0.011833333	-3.715986151	0.0697162	1	Trat1	T cell receptor associated transmembrane adaptor 1 [Source:MGI Symbol;Acc:MGI:1924897]	-	-	-	-	GO:0005886//plasma membrane;GO:0016020//membrane;GO:0034451//centriolar satellite;GO:0042101//T cell receptor complex;GO:0072686//mitotic spindle	GO:0003674//molecular_function	GO:0001920//negative regulation of receptor recycling;GO:0002250//adaptive immune response;GO:0050850//positive regulation of calcium-mediated signaling;GO:0050862//positive regulation of T cell receptor signaling pathway;GO:0051051//negative regulation of transport	--
ENSMUSG00000007591	2	0	1	3	0	4	2	11	2	8	3	4	0.167	0	0.079	0.248	0	0.29	0.187	0.846	0.224	0.459	0.183	0.264	0.130666667	0.3605	1.464108106	0.069807838	1	Tssk4	testis-specific serine kinase 4 [Source:MGI Symbol;Acc:MGI:1918349]	-	-	-	-	GO:0001669//acrosomal vesicle;GO:0031410//cytoplasmic vesicle;GO:0031514//motile cilium;GO:0036126//sperm flagellum	GO:0000287//magnesium ion binding;GO:0004672//protein kinase activity;GO:0004674//protein serine/threonine kinase activity;GO:0005515//protein binding;GO:0005524//ATP binding;GO:0042802//identical protein binding;GO:0042803//protein homodimerization activity;GO:0044877//protein-containing complex binding;GO:0046872//metal ion binding;GO:0106310//protein serine kinase activity	GO:0006468//protein phosphorylation;GO:0007283//spermatogenesis;GO:0007286//spermatid development;GO:0009566//fertilization;GO:0018105//peptidyl-serine phosphorylation;GO:0030154//cell differentiation;GO:0030317//flagellated sperm motility;GO:0032793//positive regulation of CREB transcription factor activity;GO:0035556//intracellular signal transduction;GO:0051301//cell division;GO:1990443//pepti…	--
ENSMUSG00000030382	0	1	0	2	0	0	2	3	2	0	5	4	0	0.049	0	0.169	0	0	0.181	0.17	0.122	0	0.224	0.177	0.036333333	0.145666667	2.003305145	0.069949462	1	Slc27a5	solute carrier family 27 (fatty acid transporter), member 5 [Source:MGI Symbol;Acc:MGI:1347100]	Metabolism;Human Diseases;Organismal Systems;Organismal Systems;Metabolism	Global and overview maps;Endocrine and metabolic disease;Digestive system;Endocrine system;Lipid metabolism	ko01100//Metabolic pathways;ko04931//Insulin resistance;ko04976//Bile secretion;ko03320//PPAR signaling pathway;ko00120//Primary bile acid biosynthesis	K08748;K08748;K08748;K08748;K08748	GO:0005783//endoplasmic reticulum;GO:0005789//endoplasmic reticulum membrane;GO:0005886//plasma membrane;GO:0009925//basal plasma membrane;GO:0016020//membrane;GO:0032991//protein-containing complex	GO:0000166//nucleotide binding;GO:0004467//long-chain fatty acid-CoA ligase activity;GO:0005324//long-chain fatty acid transporter activity;GO:0005524//ATP binding;GO:0015245//fatty acid transmembrane transporter activity;GO:0016874//ligase activity;GO:0031957//very long-chain fatty acid-CoA ligase activity;GO:0044877//protein-containing complex binding;GO:0047747//cholate-CoA ligase activity	GO:0000038//very long-chain fatty acid metabolic process;GO:0001676//long-chain fatty acid metabolic process;GO:0006629//lipid metabolic process;GO:0006631//fatty acid metabolic process;GO:0006642//triglyceride mobilization;GO:0006699//bile acid biosynthetic process;GO:0006869//lipid transport;GO:0008206//bile acid metabolic process;GO:0015908//fatty acid transport;GO:0015911//long-chain fatty ac…	--
ENSMUSG00000042647	62	66	68	80	78	69	52	46	23	52	68	75	1.9	2.016	1.825	2.56	1.954	2.984	1.841	2.17	0.825	1.297	1.799	2.049	2.2065	1.6635	-0.407537881	0.070020501	1	Acad12	acyl-Coenzyme A dehydrogenase family, member 12 [Source:MGI Symbol;Acc:MGI:2443320]	-	-	-	-	GO:0005737//cytoplasm;GO:0005739//mitochondrion	GO:0003995//acyl-CoA dehydrogenase activity;GO:0016491//oxidoreductase activity;GO:0016627//oxidoreductase activity, acting on the CH-CH group of donors;GO:0050660//flavin adenine dinucleotide binding	GO:0006635//fatty acid beta-oxidation;GO:0033539//fatty acid beta-oxidation using acyl-CoA dehydrogenase	--
ENSMUSG00000024869	3	3	5	5	12	3	20	4	0	28	12	7	0.094	0.082	0.126	0.174	0.301	0.09	0.671	0.14	0	0.695	0.309	0.191	0.1445	0.334333333	1.210217707	0.070084701	1	Gm49405	predicted gene, 49405 [Source:MGI Symbol;Acc:MGI:6155029]	-	-	-	-	GO:0005739//mitochondrion;GO:0005759//mitochondrial matrix	GO:0000287//magnesium ion binding;GO:0003674//molecular_function;GO:0010945//coenzyme A diphosphatase activity;GO:0016787//hydrolase activity;GO:0030145//manganese ion binding;GO:0046872//metal ion binding	GO:0008150//biological_process;GO:0015938//coenzyme A catabolic process;GO:0036114//medium-chain fatty-acyl-CoA catabolic process;GO:0044580//butyryl-CoA catabolic process;GO:0046356//acetyl-CoA catabolic process;GO:1901289//succinyl-CoA catabolic process;GO:1902859//propionyl-CoA catabolic process;GO:2001294//malonyl-CoA catabolic process	--
ENSMUSG00000046733	1	5	0	0	1	1	3	2	0	15	7	2	0.057	0.269	0	0	0.047	0.059	0.191	0.124	0	0.697	0.345	0.097	0.072	0.242333333	1.750924052	0.070086274	1	Gprc5a	G protein-coupled receptor, family C, group 5, member A [Source:MGI Symbol;Acc:MGI:1891250]	-	-	-	-	GO:0005730//nucleolus;GO:0005886//plasma membrane;GO:0016020//membrane;GO:0031982//vesicle;GO:0043231//intracellular membrane-bounded organelle	GO:0004930//G protein-coupled receptor activity	GO:0007186//G protein-coupled receptor signaling pathway	--
ENSMUSG00000034311	18	9	22	12	16	8	8	8	9	14	3	6	0.434	0.203	0.434	0.299	0.314	0.196	0.213	0.209	0.255	0.272	0.062	0.122	0.313333333	0.188833333	-0.730584801	0.070124783	1	Kif4	kinesin family member 4 [Source:MGI Symbol;Acc:MGI:108389]	Cellular Processes	Cell motility	ko04814//Motor proteins	K10395	GO:0005634//nucleus;GO:0005654//nucleoplasm;GO:0005694//chromosome;GO:0005737//cytoplasm;GO:0005829//cytosol;GO:0005856//cytoskeleton;GO:0005874//microtubule;GO:0005875//microtubule associated complex;GO:0030496//midbody	GO:0003677//DNA binding;GO:0003777//microtubule motor activity;GO:0005524//ATP binding;GO:0008017//microtubule binding;GO:0046872//metal ion binding;GO:0051536//iron-sulfur cluster binding	GO:0000281//mitotic cytokinesis;GO:0007018//microtubule-based movement;GO:0007052//mitotic spindle organization;GO:0051231//spindle elongation;GO:0051256//mitotic spindle midzone assembly	--
ENSMUSG00000050335	48	16	38	16	17	21	8	7	12	17	21	29	5.435	1.592	3.72	1.854	1.327	2.394	1.239	1.84	1.563	1.535	1.865	2.549	2.720333333	1.765166667	-0.623979033	0.070216678	1	Lgals3	lectin, galactose binding, soluble 3 [Source:MGI Symbol;Acc:MGI:96778]	-	-	-	-	GO:0001772//immunological synapse;GO:0005576//extracellular region;GO:0005615//extracellular space;GO:0005634//nucleus;GO:0005654//nucleoplasm;GO:0005681//spliceosomal complex;GO:0005737//cytoplasm;GO:0005743//mitochondrial inner membrane;GO:0005829//cytosol	GO:0019863//IgE binding;GO:0019903//protein phosphatase binding;GO:0030246//carbohydrate binding;GO:0030547//signaling receptor inhibitor activity;GO:0042056//chemoattractant activity;GO:0043236//laminin binding;GO:0140693//molecular condensate scaffold activity;GO:0141069//receptor ligand inhibitor activity	GO:0002548//monocyte chemotaxis;GO:0006397//mRNA processing;GO:0008380//RNA splicing;GO:0030593//neutrophil chemotaxis;GO:0030855//epithelial cell differentiation;GO:0031334//positive regulation of protein-containing complex assembly;GO:0042129//regulation of T cell proliferation;GO:0045806//negative regulation of endocytosis;GO:0048245//eosinophil chemotaxis;GO:0048246//macrophage chemotaxis;GO:…	--
ENSMUSG00000028629	147	200	188	154	210	159	121	155	114	171	155	157	9.798	12.106	9.293	10.284	10.93	9.743	8.071	10.074	8.236	8.318	7.98	9.234	10.359	8.652166667	-0.259751379	0.070578041	1	Exo5	exonuclease 5 [Source:MGI Symbol;Acc:MGI:1920422]	-	-	-	-	GO:0005634//nucleus;GO:0005654//nucleoplasm;GO:0005737//cytoplasm;GO:0005829//cytosol	GO:0003677//DNA binding;GO:0004527//exonuclease activity;GO:0045145//single-stranded DNA 5'-3' DNA exonuclease activity;GO:0046872//metal ion binding;GO:0051539//4 iron, 4 sulfur cluster binding	GO:0006259//DNA metabolic process;GO:0006281//DNA repair;GO:0036297//interstrand cross-link repair	--
ENSMUSG00000037868	210	94	103	188	136	116	74	116	45	123	124	108	8.424	3.637	3.418	9.43	8.909	6.753	3.313	5.087	3.369	4.5	4.294	4.251	6.761833333	4.135666667	-0.709294547	0.070627493	1	Egr2	early growth response 2 [Source:MGI Symbol;Acc:MGI:95296]	Human Diseases;Human Diseases;Human Diseases;Organismal Systems	Infectious disease: viral;Cancer: overview;Infectious disease: viral;Immune system	ko05166//Human T-cell leukemia virus 1 infection;ko05203//Viral carcinogenesis;ko05161//Hepatitis B;ko04625//C-type lectin receptor signaling pathway	K12496;K12496;K12496;K12496	GO:0005634//nucleus;GO:0005654//nucleoplasm;GO:0005737//cytoplasm;GO:0043231//intracellular membrane-bounded organelle	GO:0000976//transcription cis-regulatory region binding;GO:0000978//RNA polymerase II cis-regulatory region sequence-specific DNA binding;GO:0000981//DNA-binding transcription factor activity, RNA polymerase II-specific;GO:0001228//DNA-binding transcription activator activity, RNA polymerase II-specific;GO:0003677//DNA binding;GO:0003682//chromatin binding;GO:0003700//DNA-binding transcription fa…	GO:0006355//regulation of DNA-templated transcription;GO:0006357//regulation of transcription by RNA polymerase II;GO:0006611//protein export from nucleus;GO:0007611//learning or memory;GO:0007622//rhythmic behavior;GO:0008045//motor neuron axon guidance;GO:0010467//gene expression;GO:0014037//Schwann cell differentiation;GO:0014040//positive regulation of Schwann cell differentiation;GO:0016925/…	zf-C2H2
ENSMUSG00000057322	2005	2331	2444	1895	2714	1898	988	1428	1907	2114	2403	1578	643.968	707.171	649.528	634.492	714.712	625.369	354.292	499.322	715.736	552.52	665.48	433.29	662.54	536.7733333	-0.303694557	0.070734395	1	Rpl38	ribosomal protein L38 [Source:MGI Symbol;Acc:MGI:1914921]	Human Diseases;Genetic Information Processing	Infectious disease: viral;Translation	ko05171//Coronavirus disease - COVID-19;ko03010//Ribosome	K02923;K02923	GO:0005737//cytoplasm;GO:0005829//cytosol;GO:0005840//ribosome;GO:0014069//postsynaptic density;GO:0022625//cytosolic large ribosomal subunit;GO:0022626//cytosolic ribosome;GO:0033291//eukaryotic 80S initiation complex;GO:0045202//synapse;GO:0098793//presynapse;GO:0098794//postsynapse;GO:1990904//ribonucleoprotein complex	GO:0003735//structural constituent of ribosome	GO:0001501//skeletal system development;GO:0001503//ossification;GO:0002181//cytoplasmic translation;GO:0006412//translation;GO:0006417//regulation of translation;GO:0007605//sensory perception of sound;GO:0022618//protein-RNA complex assembly;GO:0034463//90S preribosome assembly;GO:0042474//middle ear morphogenesis;GO:0048318//axial mesoderm development;GO:0140236//translation at presynapse;GO:0…	--
[truncated: 21,573 more rows]
